# Supplementary material for: Assessment of Variability in the SOMAscan Assay
Source: Sci Rep. 2017 Oct 27;7:14248. doi: 10.1038/s41598-017-14755-5 (PMC5660188; doi:10.1038/s41598-017-14755-5)
Supplement: Supplementary file 2 — Supplementary Dataset 1 [file 41598_2017_14755_MOESM2_ESM.xlsx]

## Sheet: Sheet1
SeqId	SomaId	Target	UniProt	EntrezGeneID	EntrezGeneSymbol	Dilution	CV	s01	s02	s03	s04	s05	s06	s07	s08	s09	s10	s11	s12	s13	s14	Stable
2182-54	SL000318	C4b	P0C0L4 P0C0L5	720 721	C4A C4B	0.005	0.13815	0.124832	0.0703725	0.698231	0.138509	0.266019	0.525025	1.91144	0.0698336	0.287409	0.099471	0.211391	0.0862878	0.267838	0.610861	0
2190-55	SL002662	Coagulation Factor XI	P03951	2160	F11	0.005	0.0651537	0.249173	0.359041	0.239386	0.505291	0.217584	0.186044	0.530774	0.419195	0.260994	0.226034	0.225318	1.11921	0.19037	0.309485	0
2192-63	SL003168	CTACK	Q9Y4X3	10850	CCL27	40	0.0231629	0.0679191	0.0249578	0.0863313	0.0374133	5.55475	0.545047	0.120565	0.0191451	0.291454	0.0692366	0.104897	0.586085	0.119448	0.0991233	0
2201-17	SL000403	Endostatin	P39060	80781	COL18A1	1	0.0472753	0.342968	0.201595	0.0801724	0.0904771	1.31977	0.261459	0.237298	0.186087	0.58956	0.20453	0.308077	1.0663	0.0915036	0.0590199	0
2211-9	SL000591	TIMP-1	P01033	7076	TIMP1	0.005	0.0758562	0.167861	0.182878	0.211521	0.270419	0.392078	0.301815	0.152389	0.148605	0.411317	0.309964	0.512958	2.92882	0.191929	0.162421	0
2212-69	SL000053	tPA	P00750	5327	PLAT	1	0.0526564	0.254203	0.0897129	0.0837882	0.119804	0.112991	0.513418	0.183321	0.194087	0.150025	0.176717	0.200762	0.519648	0.119965	0.28025	0
2247-20	SL004332	EG-VEGF	P58294	84432	PROK1	40	0.0284831	0.513447	0.186086	0.192567	0.213939	0.704078	0.223144	0.219187	0.256238	0.20283	0.205047	0.198309	5.33929	0.16572	0.21147	0
2278-61	SL000592	TIMP-2	P16035	7077	TIMP2	0.005	0.0829377	0.401372	0.414589	0.343907	0.605423	0.430663	0.351117	0.464758	0.671904	0.533073	0.983402	0.406426	0.940874	0.472997	0.568064	0
2333-72	SL000584	TGF-b1	P01137	7040	TGFB1	40	0.0292501	0.157095	0.215108	0.0739448	0.067881	1.1312	0.410641	0.297668	0.149123	0.0710533	0.051622	0.0387925	2.10294	0.0561212	0.234702	0
2358-19	SL003322	VEGF sR3	P35916	2324	FLT4	1	0.0495251	0.516372	0.159274	0.0515787	0.575494	0.597735	0.35767	0.10122	0.110913	0.0978862	0.185164	0.137916	2.13192	0.126799	0.117373	0
2381-52	SL000319	C5	P01031	727	C5	0.005	0.0560299	0.314947	0.291368	0.295436	0.252398	0.854203	0.373303	0.597316	0.282626	0.25915	0.682369	0.223298	0.874888	0.177655	0.457608	0
2418-55	SL000276	Apo E	P02649	348	APOE	0.005	0.113116	0.745131	0.20691	0.196638	0.132506	0.853004	0.173852	0.148284	0.191163	0.163177	0.151771	0.183429	0.966544	0.201061	0.446096	0
2421-7	SL003951	BDNF	P23560	627	BDNF	1	0.0515164	0.571231	0.0229651	0.412191	0.783657	1.39818	0.511929	0.748029	0.493639	0.668152	0.0261136	0.380176	0.475914	0.369062	0.531961	0
2424-69	SL003060	bFGF-R	P11362	2260	FGFR1	1	0.0320452	0.37372	0.0966684	0.0659569	0.521555	0.477725	0.238014	0.28899	0.119531	0.29842	0.381125	0.171104	4.77201	0.0380435	0.0489249	0
2429-27	SL000324	C8	P07357,P07358,P07360	731 732 733	C8A C8B C8G	40	0.0766339	0.130461	0.0425479	0.0471457	0.0651432	2.11533	0.259709	0.0478043	0.0484943	0.0982662	0.0959274	0.131631	3.31128	0.0420841	0.105199	0
2431-17	SL000345	Cathepsin G	P08311	1511	CTSG	40	0.0203832	0.662228	0.1826	0.115962	0.337587	3.42523	0.682997	0.0839389	0.0423837	0.0541125	0.0559687	0.014196	0.402558	0.141417	0.291197	0
2436-49	SL004016	CXCL16, soluble	Q9H2A7	58191	CXCL16	1	0.0286984	0.487356	0.398633	0.143717	0.0772509	1.93191	0.463423	0.107295	0.349609	0.49311	0.151898	0.34213	0.801565	0.0520207	0.105236	0
2441-2	SL004333	FGF-10	O15520	2255	FGF10	40	0.0380215	0.123341	0.0459798	0.0350315	0.0834795	1.21511	0.0301944	0.0427141	0.0534269	0.0293378	0.0525318	0.0869755	1.13614	0.0391033	0.129081	1
2443-10	SL004342	FGF-8B	P55075	2253	FGF8	40	0.0345066	0.0164699	0.0157141	0.00579409	0.00740288	0.753859	0.0262969	0.00738402	0.00560608	0.0244832	0.0131998	0.00657948	0.905141	0.00964013	0.00969543	1
2447-7	SL004066	GIIE	Q9NZK7	30814	PLA2G2E	40	0.0171775	0.0454815	0.0197678	0.0630398	0.0416152	1.61274	0.066053	0.0594087	0.0243075	0.0120612	0.0304474	0.02819	2.62421	0.0425837	0.00682912	1
2449-1	SL004182	GV	P39877	5322	PLA2G5	40	0.0192912	0.00784039	0.00386501	0.00884646	0.00675508	0.661422	0.170921	0.0215697	0.00510355	0.0293661	0.00979819	0.00953929	0.127949	0.0158287	0.00834798	1
2455-17	SL001716	IL-12	P29459, P29460	3592 3593	IL12A IL12B	40	0.0351611	0.0561209	0.0478693	0.023787	0.0225087	2.83919	0.0830173	0.026094	0.0356481	0.144467	0.0278709	0.0245791	1.05992	0.0272909	0.0460586	1
2468-62	SL000133	MIP-3a	P78556	6364	CCL20	40	0.0228383	0.0806491	0.0298516	0.0310707	0.132411	2.49339	0.127066	0.0983839	0.0491653	0.0894227	0.0458684	0.119892	2.08073	0.0386567	0.0552212	1
2474-54	SL000573	SAP	P02743	325	APCS	0.005	0.0476142	0.193665	0.0793085	0.14174	0.118841	0.151571	0.0714521	0.0665786	0.200094	0.0583946	1.22469	0.0525125	0.989602	0.147922	0.0884357	0
2475-1	SL004010	SCF sR	P10721	3815	KIT	1	0.100515	0.723491	0.24534	0.195693	0.351037	0.99796	0.300705	0.173789	0.304655	0.403428	0.373954	0.34127	0.82022	0.15381	0.250389	0
2480-58	SL003043	TIMP-3	P35625	7078	TIMP3	1	0.0716852	0.372105	0.0184825	0.269374	0.45226	1.13672	0.327699	0.242215	0.152931	0.108885	0.0377523	0.118207	0.0339871	0.210831	0.473809	0
2484-49	SL004365	TWEAK	O43508	8742	TNFSF12	1	0.0326958	0.326777	0.0767987	0.0642004	0.105528	2.96437	0.322747	0.0856348	0.248877	0.0961454	0.0478827	1.65532	0.564472	0.0488843	0.156356	0
2500-2	SL004643	Angiopoietin-4	Q9Y264	51378	ANGPT4	40	0.0395103	0.230599	0.126754	0.0929689	0.588536	3.54729	0.220921	0.0888975	0.0981483	0.124758	0.0918142	0.161585	0.881813	0.104642	0.113425	0
2501-51	SL000055	Cadherin E	P12830	999	CDH1	1	0.0583589	0.237993	0.166696	0.0854337	0.269222	1.49894	0.416902	0.345306	0.406782	0.38649	0.375925	0.301245	1.47112	0.198288	0.111663	0
2505-49	SL004144	GFRa-3	O60609	2676	GFRA3	40	0.0186175	0.0385206	0.0437686	0.0237337	0.285446	4.47847	0.089747	0.0152539	0.0279925	0.0978877	0.0221412	0.0709316	0.375676	0.110977	0.0849563	0
2514-65	SL004142	Ephrin-B3	Q15768	1949	EFNB3	40	0.0129177	0.156109	0.0262487	0.140294	0.549296	6.63902	0.223402	0.0915658	0.0189597	0.0136607	0.0158282	0.175907	0.695534	0.155291	0.0890725	0
2515-14	SL004143	GFRa-2	O00451	2675	GFRA2	1	0.0379182	0.630501	0.0587382	0.074313	0.327007	0.261989	0.15249	0.0959338	0.229563	0.182075	0.574173	0.10429	1.13206	0.054438	0.191742	0
2516-57	SL003193	6Ckine	O00585	6366	CCL21	1	0.0297739	0.188858	0.103922	0.024626	0.0617182	0.27583	0.108509	0.0409982	0.207074	0.0503951	0.052142	0.0267645	0.659191	0.0215276	0.0118648	0
2523-31	SL000563	RANTES	P13501	6352	CCL5	0.005	0.066753	0.180123	0.349453	0.302266	1.07044	1.54361	0.701479	0.412287	0.944419	0.33927	0.0496536	0.482186	0.0792293	0.872745	0.378589	0
2524-56	SL003280	HMG-1	P09429	3146	HMGB1	1	0.055341	0.310108	0.0371161	0.297597	0.820913	4.44382	2.65774	0.0651555	0.210295	0.143425	0.0623718	0.49714	1.09033	0.0997246	0.244176	0
2526-53	SL002539	OPG	O00300	4982	TNFRSF11B	40	0.0754531	0.0837725	0.391264	0.0348782	0.0375215	1.04961	0.0869395	0.0365297	0.0463241	0.109222	0.0432872	0.0988287	1.83867	0.0468303	0.339701	0
2558-51	SL000300	b-Endorphin	P01189	5443	POMC	40	0.0256299	0.0129631	0.0402931	0.0126339	0.0138061	0.18131	0.0563202	0.009681	0.0503545	0.0161897	0.017488	0.0296373	0.206143	0.0784522	0.0237915	1
2567-5	SL003328	Factor I	P05156	3426	CFI	0.005	0.0521002	0.493928	0.319726	0.465509	0.277015	1.00161	0.399615	0.289729	0.686737	0.404015	0.599114	0.296166	1.64985	0.768725	0.374285	0
2570-72	SL000466	IGFBP-2	P18065	3485	IGFBP2	1	0.0471762	0.162878	0.0274661	0.0330726	0.0931055	0.13066	0.0791713	0.114083	0.0612728	1.06626	0.426106	0.160204	0.605957	0.0239683	0.0162267	0
2571-12	SL000045	IGFBP-3	P17936	3486	IGFBP3	0.005	0.0585841	0.0776701	0.294422	0.0818125	0.111126	0.342641	0.0592028	0.0537452	0.0613735	0.0658347	0.0649008	0.0600994	2.90071	0.135857	0.0858493	0
2575-5	SL000498	Leptin	P41159	3952	LEP	1	0.0597973	0.240218	0.143125	0.115887	0.169884	2.33784	0.273773	0.263202	0.121778	0.109655	0.08915	0.282555	0.515031	0.389314	0.0822838	0
2578-67	SL000038	MCP-1	P13500	6347	CCL2	40	0.0315711	0.0204881	0.0391527	0.0389616	0.0294518	0.213304	0.0845669	0.0458378	0.0202851	0.0248246	0.0362761	0.339714	0.665833	0.0342134	0.0253447	0
2579-17	SL000527	MMP-9	P14780	4318	MMP9	0.005	0.0778705	1.37598	0.343458	0.0959852	0.21953	0.141594	0.657232	0.0803146	0.190922	0.29411	0.0819614	0.0710444	0.154533	0.161476	0.440255	0
2580-83	SL001796	Myeloperoxidase	P05164	4353	MPO	1	0.0323904	0.62393	0.0917217	0.10331	0.31444	0.659464	0.46051	0.18566	0.179746	0.0296357	0.0664453	0.0163582	0.0695166	0.159903	0.189802	0
2585-2	SL000546	PRL	P01236	5617	PRL	1	0.0454083	0.412235	0.128184	0.291912	0.170205	2.80978	0.100962	0.169518	0.0762726	0.0851579	0.233262	0.177893	0.607122	0.247581	0.122642	0
2590-69	SL006114	ROR1	Q01973	4919	ROR1	1	0.0313356	1.18477	0.363923	0.0770476	0.16097	0.265049	1.09533	0.1917	0.460066	0.634208	0.620588	0.954595	0.493752	0.246563	0.18097	0
2597-8	SL000002	VEGF	P15692	7422	VEGFA	1	0.0433822	0.13349	0.0872858	0.212904	0.127632	0.169737	0.0872583	0.366989	0.124024	0.169916	0.203715	0.194002	0.50305	0.114404	0.139602	0
2598-9	SL004126	4-1BB	Q07011	3604	TNFRSF9	40	0.0288461	0.0256722	0.0495714	0.039921	0.0411931	0.586986	0.184943	0.0209157	0.034701	0.0677344	0.0261187	0.203869	0.0225131	0.0789325	0.12267	1
2599-51	SL003735	4-1BB ligand	P41273	8744	TNFSF9	40	0.0202509	0.0733208	0.0187116	0.0438369	0.028106	0.232848	0.183499	0.137053	0.0573547	0.747621	0.143596	0.179095	1.25908	0.0341099	0.0879285	0
2602-2	SL001996	Angiopoietin-2	O15123	285	ANGPT2	1	0.0405686	0.380928	0.297136	0.0503162	0.0401588	0.221486	0.033778	0.0808925	0.0671393	0.316785	0.0416178	0.176704	3.14425	0.0227981	0.0772805	0
2603-61	SL003738	B7	P33681	941	CD80	40	0.0357068	0.0827932	0.0256145	0.0195639	0.0211152	1.33095	0.0995764	0.0239672	0.0311638	0.0470928	0.0249838	0.0414219	3.13686	0.022612	0.0509903	1
2605-49	SL004180	CD30	P28908	943	TNFRSF8	40	0.0246887	0.0608608	0.0625912	0.0861079	0.46874	7.30545	0.275993	0.0777675	0.05914	0.0419169	0.0210051	0.201935	1.1631	0.244239	0.120338	0
2607-54	SL004692	CLF-1/CLC Complex	O75462 Q9UBD9	9244 23529	CRLF1 CLCF1	40	0.0156458	0.110998	0.0273517	0.0868057	0.19672	1.38403	0.507704	0.116336	0.0480316	0.0591283	0.193295	0.278776	1.81256	0.160451	0.112362	0
2609-59	SL001777	Cystatin C	P01034	1471	CST3	0.005	0.0421936	0.324365	0.124564	0.123348	0.138031	1.26766	0.189991	0.157494	0.159299	0.575367	0.571605	0.21181	0.973501	0.125905	0.26274	0
2611-72	SL004136	Dtk	Q06418	7301	TYRO3	40	0.0308177	0.256772	0.0627294	0.0849059	0.140981	1.34782	0.858644	0.0348379	0.0293874	0.234823	0.0651796	0.257222	2.11919	0.0599912	0.0735354	0
2612-5	SL004759	eIF-5	P55010	1983	EIF5	40	0.038202	0.889298	0.0409413	0.0837628	0.0614069	0.470385	2.21946	0.0302861	0.548215	0.0743983	0.329789	0.193705	0.704302	0.13058	0.0220719	0
2614-28	SL004140	Ephrin-A4	P52798	1945	EFNA4	40	0.0365592	0.190527	0.136353	0.148261	0.12605	3.33493	0.896337	0.102135	0.17858	0.266256	0.748662	0.436239	1.25816	0.174285	0.0870589	0
2615-60	SL004141	Ephrin-A5	P52803	1946	EFNA5	40	0.0512962	0.38692	0.0982306	0.0822272	0.101698	2.95603	0.828927	0.0703641	0.0897623	0.129512	0.115135	0.105933	4.57143	0.0682891	0.0586551	0
2616-23	SL000009	ERBB2	P04626	2064	ERBB2	40	0.0160177	0.00452645	0.00189143	0.000623267	0.00194385	0.00918722	0.00955228	0.000358654	0.00061549	0.00143698	0.000825613	0.000832096	0.304876	0.000382372	0.00106258	1
2617-56	SL002519	ERBB3	P21860	2065	ERBB3	1	0.0514053	0.23742	0.0859899	0.0692452	0.166314	0.600536	0.204881	0.151914	0.440641	0.322189	0.250127	0.217845	0.500663	0.128826	0.0742139	0
2618-10	SL003803	ERBB4	Q15303	2066	ERBB4	40	0.0363531	0.347751	0.12404	0.100051	0.323107	4.07388	0.358765	0.239065	0.170258	0.0553113	0.19274	0.213866	2.57736	0.166342	0.742834	0
2619-72	SL001890	GA733-1 protein	P09758	4070	TACSTD2	40	0.0179297	0.23031	0.0362628	0.0583045	0.0260588	0.574559	2.50897	0.0130268	0.0288987	0.0187898	0.013004	0.0461416	0.361948	0.0091339	0.0163171	0
2620-4	SL003872	gp130, soluble	P40189	3572	IL6ST	1	0.0523723	0.609836	0.151119	0.097396	0.118095	0.721911	0.452046	0.283487	0.311803	0.449901	0.257426	0.480789	1.70057	0.192748	0.113819	0
2622-18	SL004751	HO-2	P30519	3163	HMOX2	40	0.0202282	0.0932644	0.0338006	0.151897	0.286864	2.1888	0.348434	0.0110616	0.035255	0.0233588	0.0254277	0.279481	0.4479	0.112892	0.0830878	0
2623-54	SL004697	HPV E7 Type 16	P03129	1489079	Human-virus	40	0.0335785	0.0172089	0.012718	0.0291772	0.023187	0.628877	0.115287	0.0212653	0.0159799	0.0173553	0.0344656	0.0570129	0.945402	0.0230426	0.0143525	1
2624-31	SL004698	HPV E7 Type18	P06788	1489089	Human-virus	40	0.036959	0.0528774	0.0183711	0.0181859	0.04822	1.98663	0.0795414	0.0271575	0.0179595	0.0726822	0.0569321	0.0557057	3.10854	0.0294539	0.033194	1
2625-53	SL017612	HSP 90a/b	P07900 P08238		HSP90AA1 HSP90AB1	1	0.0311054	0.792484	0.0558848	0.10781	0.0693854	0.428397	2.73557	0.110399	0.334768	0.0399239	0.425102	0.451138	0.424644	0.144113	0.12751	0
2630-12	SL004588	IL-1 R AcP	Q9NPH3	3556	IL1RAP	1	0.0495579	0.219809	0.0929516	0.0309993	0.0743315	0.290315	0.119757	0.112117	0.0569288	0.0545144	0.0838788	0.0851953	0.592476	0.0455389	0.0285313	0
2631-50	SL004147	IL-10 Rb	Q08334	3588	IL10RB	40	0.0287941	0.154749	0.0399039	0.0268496	0.0212974	0.879261	0.414338	0.041177	0.0396065	0.0839075	0.0466706	0.0589548	2.53838	0.0241522	0.045591	0
2632-5	SL004148	IL-12 Rb1	P42701	3594	IL12RB1	40	0.0255173	0.0845541	0.0696983	0.0822925	0.158966	6.51195	0.0948067	0.166115	0.0507222	0.0647358	0.0461979	0.0402691	0.564088	0.116018	0.0320256	1
2633-52	SL004149	IL-13 Ra1	P78552	3597	IL13RA1	1	0.0223373	0.32746	0.0318172	0.0577148	0.0533722	0.89587	0.285699	0.0607553	0.0785872	0.118836	0.131261	0.44302	1.89268	0.0158495	0.135608	0
2634-2	SL003307	IL-2 sRg	P31785	3561	IL2RG	40	0.0216352	1.09241	0.0669312	0.293566	0.0760916	0.412631	3.23153	0.195401	0.311514	0.0437946	0.496654	0.425529	0.246191	0.0795799	0.175018	0
2635-61	SL004646	Layilin	Q6UX15	143903	LAYN	40	0.0326068	0.0803276	0.0398751	0.0352779	0.388181	7.58465	0.244849	0.0433622	0.052737	0.0961739	0.0664409	0.171156	1.37124	0.171671	0.0588133	0
2636-10	SL000509	Lymphotoxin b R	P36941	4055	LTBR	1	0.0702778	0.0444303	0.026019	0.0278466	0.0354085	4.30325	0.0249579	0.0338435	0.035779	0.0702102	0.0480098	0.0327173	1.77435	0.02838	0.0426615	1
2637-77	SL004579	Macrophage mannose receptor	P22897	4360	MRC1	1	0.0603328	0.181531	0.175564	0.220405	0.105258	1.40171	0.145515	0.097278	0.413671	0.0932444	0.103317	0.476773	0.600085	0.0866518	0.109479	0
2638-12	SL004153	M-CSF R	P07333	1436	CSF1R	0.005	0.137932	0.288382	0.24703	0.357371	0.455527	0.839686	0.22286	0.269157	0.238803	0.303164	0.523603	0.303378	2.33803	0.233784	0.2389	0
2640-3	SL004637	MSP R	Q04912	4486	MST1R	40	0.032264	0.0328524	0.0187717	0.0160588	0.0335311	1.36529	0.00971385	0.0147062	0.0117566	0.0378555	0.0231053	0.0189588	2.91653	0.0247232	0.0190672	1
2642-4	SL004760	PAFAH beta subunit	P68402	5049	PAFAH1B2	40	0.0381192	1.4735	0.0236222	0.12777	0.0347955	0.322791	3.68468	0.128295	0.497906	0.0286709	0.774121	0.543012	0.0586425	0.113659	0.0487992	0
2643-57	SL004183	P-Cadherin	P22223	1001	CDH3	1	0.137535	0.191347	0.454199	0.239271	0.222348	1.01136	1.03628	0.239834	0.188136	0.558591	0.217321	0.303141	1.08256	0.304095	0.482477	0
2644-11	SL000551	PKC-A	P17252	5578	PRKCA	40	0.053824	0.0657553	0.400373	1.33732	0.345184	0.202304	0.740179	0.286578	0.519079	1.39313	0.21149	0.158484	0.044318	0.16856	0.661167	0
2645-54	SL000557	PKC-Z	Q05513	5590	PRKCZ	40	0.0159858	0.224147	0.00183846	0.201388	0.712734	3.68667	0.443498	0.0512793	0.0889554	0.0075402	0.0711362	0.237349	0.118878	0.22955	0.170181	0
2647-66	SL003648	Rab GDP dissociation inhibitor beta	P50395	2665	GDI2	1	0.0396215	0.834141	0.107984	0.218863	0.0626047	0.785467	2.01425	0.171021	0.527424	0.0358751	0.703304	0.645838	1.39734	0.117468	0.149992	0
2649-77	SL003178	sICAM-3	P32942	3385	ICAM3	40	0.0283661	0.0378189	0.0284684	0.046148	0.184658	6.46245	0.219237	0.0411838	0.0281076	0.0719354	0.0653387	0.07143	1.59883	0.119527	0.0632573	0
2652-15	SL002506	suPAR	Q03405	5329	PLAUR	1	0.0412491	0.237262	0.107736	0.104388	0.241733	0.788162	0.271636	0.102397	0.0911925	0.178784	0.0969288	0.387913	1.85781	0.0993338	0.121439	0
2653-62	SL004230	tau	P10636	4137	MAPT	40	0.0192432	0.129126	0.0532642	0.195279	0.652531	6.73873	0.293852	0.0486664	0.0359987	0.00666864	0.0357133	0.321615	0.341458	0.335607	0.130706	0
2654-19	SL001992	TNF sR-I	P19438	7132	TNFRSF1A	1	0.0381191	0.104636	0.0602144	0.109124	0.241972	0.877384	0.127658	0.178691	0.229958	0.243117	0.565062	0.0797056	0.256876	0.165525	0.198238	0
2658-27	SL004639	TrkC	Q16288	4916	NTRK3	40	0.0565733	0.117869	0.0572512	0.0625854	0.494839	0.206932	0.0937469	0.0906928	0.0739242	0.0582844	0.222932	0.0961748	3.32552	0.0711115	0.0538907	0
2665-26	SL004672	BCMA	Q02223	608	TNFRSF17	1	0.0523048	0.150508	0.0492683	0.0625371	0.175228	1.35469	0.164088	0.11974	0.102575	0.080383	0.17285	0.0736756	1.31023	0.0699787	0.0586206	1
2666-53	SL004081	Bone proteoglycan II	P07585	1634	DCN	40	0.0437229	0.0191123	0.0661421	0.0223683	0.0134488	0.143106	0.142824	0.0110764	0.0151705	0.0200738	0.120649	0.0119628	0.896308	0.0103103	0.0277824	1
2668-70	SL000337	Calpain I	P07384 P04632	823 826	CAPN1 CAPNS1	1	0.0361628	0.591816	0.0483218	0.0890239	0.101269	0.668186	3.33522	0.0148456	0.296551	0.0977398	0.299183	0.345002	1.35793	0.065117	0.0383822	0
2670-67	SL000383	CK-MM	P06732	1158	CKM	1	0.0253856	0.156585	0.0204135	0.0149789	0.0228722	0.187144	3.16448	0.00468171	2.0505	0.115792	0.00506075	0.0374807	0.62351	0.0059525	0.0108696	0
2672-60	SL005155	Cripto	P13385	6997	TDGF1	40	0.0261392	0.0510531	0.0393621	0.15933	0.559338	6.94923	0.240901	0.0597611	0.0135497	0.0650965	0.0197057	0.214758	0.468814	0.128368	0.0622141	0
2677-1	SL002644	ERBB1	P00533	1956	EGFR	1	0.0392585	0.614886	0.130109	0.11407	1.17242	0.790762	0.273731	0.380027	0.169656	0.205549	0.423115	0.296266	2.7888	0.197251	0.107706	0
2681-23	SL000441	HGF	P14210	3082	HGF	40	0.0207084	0.207183	0.0386095	0.00737502	0.0763995	0.541962	1.4041	0.0518645	0.0206957	0.0504415	0.0354595	0.0115	4.72363	0.0434556	0.164369	0
2682-68	SL000450	HSP 60	P10809	3329	HSPD1	1	0.0337928	0.161536	0.0240575	0.206118	0.470906	2.1218	2.55374	0.0657295	0.0869878	0.062288	0.0259925	0.273399	0.230873	0.0454826	0.0611654	0
2683-1	SL000456	iC3b	P01024	718	C3	0.005	0.0647608	0.107113	0.0728089	0.274796	0.323218	0.218636	0.375167	0.23224	0.304681	0.302366	0.114862	0.0811071	0.453935	0.860105	1.64538	0
2685-21	SL004676	IGFBP-5	P24593	3488	IGFBP5	0.005	0.09312	0.148724	0.205169	0.188075	0.220074	1.2806	0.185861	0.129774	0.129996	0.157374	0.1287	0.109351	2.66607	0.188714	0.167416	0
2686-67	SL005172	IGFBP-6	P24592	3489	IGFBP6	0.005	0.066102	0.243771	0.198851	0.178404	0.238631	1.67007	0.257792	0.245078	0.459728	0.313771	0.811099	0.401208	2.83278	0.553699	0.402361	0
2687-2	SL001947	MIA	Q16674	8190	MIA	1	0.0412376	0.294401	0.210814	0.0559904	0.171471	0.630067	0.26689	0.130678	0.20569	0.218353	0.0705352	0.110671	0.610721	0.0590668	0.0464837	0
2692-74	SL002528	NPS-PLA2	P14555	5320	PLA2G2A	1	0.0360614	0.0761479	0.0566723	0.0128295	0.0521378	0.0669465	0.0151963	0.00898115	0.0337262	0.126371	0.179925	0.0124206	1.20798	0.0258758	0.167316	1
2693-20	SL000530	OSM	P13725	5008	OSM	1	0.0765154	0.0459309	0.0301183	0.0281839	0.0415966	1.93265	0.0448299	0.0334572	0.0350547	0.0492199	0.0526132	0.0314782	3.3622	0.0332935	0.0305974	1
2695-25	SL001721	PECAM-1	P16284	5175	PECAM1	40	0.0190633	0.0244195	0.0243529	0.115837	0.324593	9.54808	0.185766	0.0159781	0.0185915	0.0851312	0.0302424	0.135521	1.00212	0.162134	0.0321122	0
2696-87	SL004685	Persephin	O60542	5623	PSPN	40	0.0219689	0.111769	0.0381789	0.173668	0.552493	5.16716	0.316356	0.106733	0.116768	0.0198236	0.019575	0.393512	0.189268	0.0687086	0.0896053	0
2697-7	SL003041	PF-4	P02776	5196	PF4	0.005	0.097128	0.188696	0.129566	0.21261	0.273386	0.188411	0.144445	0.11202	0.381553	0.154256	0.152921	0.193076	7.41287	0.337641	0.144699	0
2700-56	SL000049	Protein S	P07225	5627	PROS1	0.005	0.0655643	0.193714	0.0991646	0.225654	0.120614	0.314196	0.0924473	0.102555	0.261734	0.092209	0.251663	0.100481	1.61512	0.123614	0.22958	0
2704-74	SL004364	TACI	O14836	23495	TNFRSF13B	40	0.0258378	0.144352	0.072067	0.0603676	0.0485432	2.69399	0.352597	0.241085	0.134419	0.0534725	0.132459	0.0465694	0.89463	0.122631	0.161085	0
2705-5	SL003197	TECK	O15444	6370	CCL25	40	0.0316239	0.192498	0.0193551	0.124143	0.0691075	1.95924	0.844111	0.0215399	0.0477747	0.0284023	0.0353691	0.0942723	0.82213	0.113477	0.0879642	0
2706-69	SL000590	Thyroxine-Binding Globulin	P05543	6906	SERPINA7	0.005	0.0544802	0.119842	0.104256	0.14016	0.0738182	1.69764	0.0633414	0.0863781	0.231027	0.111384	0.994996	0.0757294	0.579014	0.091128	0.0629185	0
2708-54	SL004326	TNFSF18	Q9UNG2	8995	TNFSF18	40	0.0633515	0.415527	0.228436	0.186925	0.323925	2.08918	0.401189	0.498167	0.199126	0.336312	0.375438	0.371781	1.03529	0.305763	0.356965	0
2711-6	SL005153	CNTFR alpha	P26992	1271	CNTFR	40	0.0815664	0.322381	0.154629	0.0864445	0.169091	2.5872	0.35278	0.083164	0.112187	0.105683	0.25081	0.225626	3.73645	0.107601	0.0970283	0
2714-78	SL003334	EMAP-2	Q12904	9255	AIMP1	1	0.0314338	0.966519	0.0277808	0.0690319	0.0726648	0.0305309	0.220231	0.0209216	0.0381	0.068715	0.0243548	0.0275928	0.32144	0.0272331	0.0357319	0
2715-25	SL005159	EPO-R	P19235	2057	EPOR	40	0.0263125	0.0842873	0.0999783	0.0348305	0.14849	0.252329	1.82512	0.0352981	0.0881059	0.0438674	0.0653666	0.040517	1.20296	0.1247	0.0945231	0
2719-3	SL004591	G-CSF-R	Q99062	1441	CSF3R	40	0.0756707	0.379465	0.341797	0.347515	0.297328	0.504473	0.293035	0.35342	0.29364	0.469133	0.434732	0.387173	2.4817	0.339783	0.358317	0
2723-9	SL005178	IL-1F7	Q9NZH6	27178	IL37	40	0.0768898	0.169112	0.0785946	0.0962248	0.15066	1.77051	0.426467	0.116736	0.0944571	0.149416	0.126357	0.177656	2.41644	0.0755408	0.443882	0
2728-62	SL000497	Laminin	P25391, P07942, P11047	284217 3912 3915	LAMA1 LAMB1 LAMC1	40	0.05194	0.147027	0.112918	0.0739836	0.0527125	0.942715	1.75329	0.0515957	0.0786375	0.0371472	0.137523	0.0880976	0.892684	0.188277	0.100364	0
2730-58	SL005199	MICA	Q29983	4276	MICA	40	0.0323941	0.0576936	0.0118937	0.0258696	0.0317248	3.76892	0.171535	0.0143666	0.0112975	0.0278005	0.0387172	0.0558803	0.249904	0.0118777	0.021149	1
2731-29	SL000528	NADPH-P450 Oxidoreductase	P16435	5447	POR	40	0.0236348	0.286513	0.0551142	0.0847811	0.119718	0.859662	0.0893865	0.186264	0.0965049	0.144742	0.13226	0.259487	1.71001	0.178725	0.0662269	0
2732-58	SL005235	NANOG	Q9H9S0	79923	NANOG	40	0.0203945	0.0696127	0.0218268	0.0714349	0.0591171	0.533477	0.123947	0.03033	0.0204525	0.0267159	0.0682765	0.0224935	1.02335	0.0942557	0.100459	1
2734-49	SL005206	NKp44	O95944	9436	NCR2	40	0.0243041	0.0853087	0.0187814	0.0638773	0.0899105	2.71049	0.0478067	0.107811	0.0463283	0.0132498	0.0804653	0.0157922	4.75423	0.0439815	0.1929	1
2735-6	SL004683	Noggin	Q13253	9241	NOG	1	0.0689019	0.218038	0.139527	0.178355	0.168783	0.775146	0.335526	0.218481	0.168645	0.188603	0.141537	1.79702	0.626194	0.326303	0.200967	0
2737-22	SL005236	NovH	P48745	4856	NOV	40	0.0218711	0.0157995	0.0115695	0.0107721	0.0521377	1.68832	0.0133731	0.0338336	0.0438432	0.118753	0.0173585	0.129835	3.88366	0.0159768	0.01255	1
2741-22	SL005217	Siglec-6	O43699	946	SIGLEC6	40	0.035007	0.0431323	0.0369348	0.0212155	0.290837	1.13311	0.0337011	0.0773336	0.0447082	0.17072	0.052135	0.0936842	0.379989	0.0604432	0.0210267	0
2742-68	SL005218	Siglec-7	Q9Y286	27036	SIGLEC7	1	0.0230507	0.0762898	0.0328863	0.0068673	0.372378	0.306599	0.0448942	0.0885674	0.116269	0.172425	0.0901665	0.0997965	1.7425	0.0116941	0.0214754	0
2743-5	SL005220	Sonic Hedgehog	Q15465	6469	SHH	40	0.142509	0.235547	0.856957	0.360821	0.160523	1.19225	0.493599	0.191131	0.189413	0.436038	0.266185	0.633089	0.343576	0.199344	0.446103	0
2746-56	SL005226	TSLP R	Q9HC73	64109	CRLF2	40	0.0237253	0.291386	0.0120283	0.112654	0.447778	6.02403	1.99702	0.071838	0.0825123	0.0167786	0.0694118	0.244735	0.290288	0.119769	0.125304	0
2747-3	SL005229	ULBP-3	Q9BZM4	79465	ULBP3	40	0.0132398	0.577405	0.0315647	0.177157	0.0898228	0.452424	3.7675	0.160352	0.144287	0.0244465	0.236487	0.396291	0.142964	0.0653146	0.0634937	0
2748-3	SL001938	Activin A	P08476	3624	INHBA	40	0.0461376	0.165176	0.504707	0.0528871	0.0868956	1.33514	0.233043	0.424413	0.172321	0.0518621	0.413442	0.428447	0.785905	0.0671823	0.0196638	0
2750-3	SL000019	Apo A-I	P02647	335	APOA1	0.005	0.0819255	0.448164	0.368023	0.339604	0.388445	0.688745	0.761912	0.426123	0.563298	0.378787	0.776773	0.384931	0.408239	0.675571	0.745776	0
2751-16	SL004589	Azurocidin	P20160	566	AZU1	40	0.0261315	0.629944	0.42795	0.0344532	0.0427755	0.090074	1.76853	0.030306	0.0571983	0.0728564	0.161463	0.00446815	0.10635	0.134935	0.138085	0
2752-62	SL004329	BMP-14	P43026	8200	GDF5	40	0.0547913	0.350164	0.38798	0.177397	0.0637908	0.968519	0.865582	0.112088	0.373124	0.184728	0.113019	0.284481	1.31935	0.0986391	0.0803394	0
2753-2	SL000309	C1q	P02745 P02746 P02747	712 713 714	C1QA C1QB C1QC	0.005	0.148802	0.193893	0.169774	0.165304	0.175108	0.398425	0.242526	0.182971	0.211834	0.189438	0.194438	0.189813	2.5079	0.162782	2.48943	0
2754-50	SL000312	C3	P01024	718	C3	0.005	0.239153	0.936541	0.913864	0.834411	1.12819	0.744568	1.08463	0.917829	0.969744	0.869571	1.01345	0.791868	0.778834	0.840764	0.797397	0
2755-8	SL003220	C3adesArg	P01024	718	C3	0.005	0.125424	0.778021	0.651858	0.680569	0.590313	0.647657	0.659589	0.66237	1.38656	0.57645	1.19087	0.586723	0.874906	0.597233	0.584634	0
2760-2	SL004752	DRR1	O95990	11170	FAM107A	40	0.0276546	0.387817	0.0619299	0.0628696	0.253558	0.111271	0.493936	0.206705	0.218145	0.106997	0.371791	0.204808	0.724981	0.261098	0.126164	0
2761-49	SL004336	FGF-18	O76093	8817	FGF18	40	0.0295408	0.278219	0.0391728	0.0740272	0.0266267	0.569136	0.231992	0.0852644	0.165001	0.0379227	0.0841669	0.123231	0.424995	0.0931704	0.0899768	0
2762-30	SL004337	FGF-19	O95750	9965	FGF19	1	0.0285179	0.551405	0.0108218	0.0360611	0.00623041	0.343344	0.0418104	0.45697	0.288352	0.0144757	0.469733	0.26084	2.49679	0.110558	0.0620929	0
2763-66	SL004338	FGF-20	Q9NP95	26281	FGF20	40	0.0244628	0.108999	0.0253839	0.011574	0.00775995	0.0184349	0.0171868	0.0127088	0.0303821	0.0234253	0.0247778	0.0262873	0.249236	0.040365	0.0354536	1
2764-20	SL003849	FGF9	P31371	2254	FGF9	40	0.0109854	0.29851	0.0147794	0.0561128	0.0360103	0.507532	1.13213	0.111405	0.591257	0.0310521	0.0846221	0.306584	0.550375	0.0721936	0.18875	0
2765-4	SL004345	GDF-11	O95390	10220	GDF11	1	0.0300056	0.336601	0.257944	0.160022	0.030795	0.175882	0.529621	0.0926766	0.0131157	0.0651341	0.142814	0.0504815	0.61767	0.0169365	0.0286949	0
2768-56	SL000440	Hemopexin	P02790	3263	HPX	0.005	0.0588562	0.0521484	0.0242651	0.0495434	0.0196496	0.24498	0.0202741	0.0230579	0.0194573	0.0626605	0.0211836	0.0559916	0.149862	0.0210132	0.0257518	1
2769-3	SL000445	HIV-2 Rev	P18093	1724716	Human-virus	40	0.0372366	0.123961	0.0805153	0.120499	0.123185	4.18102	0.174253	0.542937	0.169557	0.15847	0.0798154	0.0980368	0.471656	0.0949897	0.486125	0
2770-51	SL003176	I-309	P22362	6346	CCL1	1	0.0690717	0.0307245	0.0222207	0.020966	0.0260781	1.76608	0.0215187	0.0216483	0.0213072	0.0455119	0.0343334	0.0264951	3.5665	0.0222496	0.0234685	1
2771-35	SL000462	IGFBP-1	P08833	3484	IGFBP1	1	0.0389737	0.434628	0.347428	0.0074583	0.0138055	0.319988	0.256284	0.0414442	0.0103898	0.103136	0.00289571	0.238631	0.00676437	0.0572357	0.0129377	0
2773-50	SL001717	IL-10	P22301	3586	IL10	40	0.0345347	0.189806	0.0852578	0.172854	0.0995361	0.624666	0.541664	0.0876663	0.101126	0.0756979	0.25136	0.0942748	2.9169	0.149191	0.145696	0
2774-10	SL000474	IL-16	Q14005	3603	IL16	1	0.0418514	0.221701	0.0242128	0.646615	1.00027	0.213332	1.97884	0.194332	0.683702	0.216249	0.2678	0.448217	0.391975	0.355275	0.792443	0
2775-54	SL004352	IL-17F	Q96PD4	112744	IL17F	40	0.0440601	0.119514	0.0494481	0.151383	0.259782	2.02945	0.105859	0.111613	0.0732927	0.154373	0.105149	0.177459	2.02009	0.0609415	0.318874	0
2778-10	SL004347	IL-22	Q9GZX6	50616	IL22	1	0.0649832	0.357692	0.143318	0.167641	0.110403	0.399448	4.42538	0.191765	0.228836	0.114709	0.115357	0.845279	0.871229	0.141292	0.187957	0
2780-35	SL000496	Lactoferrin	P02788	4057	LTF	0.005	0.0984893	1.30471	0.182428	0.133822	0.107995	0.312417	0.747209	0.190237	0.0708174	0.251853	0.122853	0.0506304	0.0470558	0.246679	0.392736	0
2781-63	SL004356	LAG-1	Q8NHW4	388372	CCL4L1	40	0.0375627	0.591159	0.0756267	0.0711611	0.306856	1.69837	0.257868	0.0465512	0.0847531	0.073092	0.107177	0.145662	1.7308	0.233459	0.0498513	0
2783-18	SL004355	LD78-beta	P16619	414062	CCL3L1	1	0.0629394	0.106463	0.0602507	0.0624366	0.155611	1.25005	0.0840668	0.113722	0.092015	0.130404	0.115693	0.061961	3.09359	0.0624605	0.0619011	1
2785-15	SL000515	MCP-2	P80075	6355	CCL8	40	0.018098	0.218051	0.0258139	0.196231	0.383796	6.39918	0.26947	0.142205	0.109038	0.0143761	0.184569	0.255279	0.801086	0.129426	0.240495	0
2788-55	SL000524	MMP-3	P08254	4314	MMP3	1	0.0513873	0.130321	0.0949862	0.0234338	0.0256307	0.100562	0.0351771	0.0503936	0.285987	0.194718	0.0250449	0.0120611	0.0557213	0.0326368	0.0485191	1
2789-26	SL000525	MMP-7	P09237	4316	MMP7	1	0.0420313	0.244295	0.147501	0.087673	0.169702	0.795703	0.255391	0.0424184	0.121805	0.487755	0.0535273	0.0354207	0.34608	0.164883	0.0377813	0
2790-54	SL003191	NAP-2	P02775	5473	PPBP	0.005	0.0660294	0.166709	0.160949	0.101379	0.290093	2.04533	0.289653	0.319518	0.201301	0.188021	0.115002	0.373875	0.260178	0.210142	0.199244	0
2794-60	SL000581	SOD	P00441	6647	SOD1	40	0.021908	0.392334	0.00816427	0.139097	0.328365	3.27332	2.6818	0.0736123	0.0558309	0.029918	0.100298	0.381885	0.231205	0.079542	0.15836	0
2796-62	SL000424	Fibrinogen	P02671 P02675 P02679	2243 2244 2266	FGA FGB FGG	1	0.0385409	0.154075	0.50316	0.221573	0.121626	0.808574	0.742547	0.203581	0.25148	0.760741	0.175108	0.0375782	1.66556	0.813827	0.240299	0
2797-56	SL000020	Apo B	P04114	338	APOB	40	0.0536076	0.111737	0.0601266	0.0334169	0.1615	1.31418	0.184862	0.0214778	0.0258223	0.0387929	0.110535	0.198399	1.94023	0.102632	0.0238668	1
2805-6	SL004415	ACE2	Q9BYF1	59272	ACE2	40	0.0278111	0.0413589	0.0182932	0.00717629	0.0038928	0.0514399	0.143228	0.00521888	0.0232048	0.00482057	0.0176393	0.00785245	0.133889	0.0063065	0.0130597	1
2806-49	SL004128	Activin RIB	P36896	91	ACVR1B	40	0.0204232	0.0157767	0.00506109	0.106974	0.0787972	0.00763761	0.0724107	0.00546994	0.0219929	0.00494167	0.00597923	0.0384542	1.29458	0.00746151	0.129962	1
2809-25	SL004625	ADAMTS-4	O75173	9507	ADAMTS4	40	0.0201186	0.22551	0.0268928	0.024046	0.414726	0.406203	0.257615	0.108455	0.030637	0.0160465	0.0702414	0.0950624	3.21769	0.0633268	0.0530741	0
2811-27	SL001995	Angiopoietin-1	Q15389	284	ANGPT1	1	0.0337653	0.161773	0.0488996	0.166711	0.23155	1.68152	0.51715	0.153466	0.114624	0.0520659	0.0254326	0.0757498	0.285618	0.176601	0.283349	0
2813-11	SL006924	ART	O00253	181	AGRP	40	0.0561359	0.0572539	0.0511581	0.069578	0.0988642	2.42221	0.337084	0.0339375	0.0833419	0.103316	0.245497	0.146602	0.813793	0.0816382	0.0686107	0
2816-50	SL001902	BCAM	P50895	4059	BCAM	40	0.0450583	0.24997	0.174563	0.0692332	0.083026	2.49559	0.121554	0.0456989	0.0475553	0.0631965	0.130023	0.181809	2.2897	0.0718725	0.0608323	0
2819-23	SL002081	Cadherin-5	P33151	1003	CDH5	1	0.0534229	0.542706	0.106187	0.134313	0.0947325	0.423401	0.244127	0.12685	0.121503	1.4089	0.299101	0.207622	1.93185	0.0962793	0.149897	0
2822-56	SL004726	CD97	P48960	976	CD97	40	0.0321226	0.0516541	0.00827411	0.00674277	0.0187723	1.0863	0.0602016	0.0131664	0.0118273	0.0393696	0.0350385	0.0677202	4.32851	0.0181996	0.0175511	1
2823-7	SL004704	COMMD7	Q86VX2	149951	COMMD7	40	0.0245729	0.115043	0.295283	0.188109	0.0910528	0.504984	1.29052	0.109283	0.114962	0.398099	0.265135	0.116373	2.79257	0.105537	0.0689202	0
2826-53	SL004644	EDA	Q92838	1896	EDA	40	0.0353506	0.0947317	0.030687	0.060243	0.0641527	0.730801	0.174707	0.0157138	0.0410881	0.0297877	0.0115414	0.085236	3.1435	0.0274218	0.0548467	1
2827-23	SL000427	Fractalkine/CX3CL-1	P78423	6376	CX3CL1	40	0.119202	0.303247	0.156336	0.181941	0.106891	1.82371	0.684525	0.149547	0.112301	0.750373	0.191259	0.22678	0.615988	0.114997	1.1966	0
2828-82	SL004645	HAI-1	O43278	6692	SPINT1	40	0.0697403	0.322832	0.0538056	0.0747483	0.0541284	2.45258	0.536978	0.056245	0.0723925	0.0805644	0.235691	0.268138	1.53115	0.0907338	0.0717268	0
2829-19	SL006915	IL-27	Q8NEV9 Q14213	246778 10148	IL27 EBI3	40	0.0219119	0.0252272	0.0158046	0.00675242	0.0223652	0.399177	0.0262184	0.0193456	0.0209424	0.0205238	0.023137	0.0631012	1.77096	0.0094306	0.0281807	1
2831-29	SL002763	Kallikrein 11	Q9UBX7	11012	KLK11	40	0.0339571	0.506485	0.63629	0.061653	0.0614897	0.803366	0.0381422	0.0382687	0.0781375	0.103298	0.189525	0.118294	2.46934	0.115215	0.0373688	0
2833-20	SL003800	Kallikrein 4	Q9Y5K2	9622	KLK4	40	0.0240474	0.203461	0.0455641	0.110271	0.172677	3.37826	0.278224	0.143908	0.125284	0.0593658	0.0640293	0.124641	1.78387	0.0430819	0.0822995	0
2834-54	SL003915	kallikrein 8	O60259	11202	KLK8	40	0.0367492	0.792909	0.752151	0.148638	0.476299	0.964134	0.192784	0.033914	0.175592	0.0864729	0.0993308	0.0553592	1.07106	0.0602003	0.0394618	0
2835-1	SL004301	Ku70	P12956	2547	XRCC6	40	0.0193552	0.507877	0.00559195	0.670135	1.15082	0.0788082	2.28497	0.323345	1.02822	0.0667956	0.332607	0.556403	0.0439155	0.222318	0.853884	0
2836-68	SL000695	Lipocalin 2	P80188	3934	LCN2	0.005	0.0894156	1.52572	0.110999	0.144382	0.0800597	0.612068	1.65696	0.105168	0.137583	0.204822	0.0915405	0.0778402	0.57702	0.238359	0.347633	0
2837-3	SL000134	Met	P08581	4233	MET	1	0.0522239	0.68463	0.0864739	0.131099	0.235656	1.28403	0.5527	0.115194	0.429024	0.522887	0.350009	0.640615	2.89959	0.128589	0.308062	0
2838-53	SL003332	MMP-17	Q9ULZ9	4326	MMP17	40	0.0282696	0.216211	0.0056356	0.297027	0.81797	5.59403	0.587508	0.0993495	0.0873175	0.0156912	0.0781486	0.316523	0.0257124	0.340763	0.209704	0
2839-2	SL004649	OX40 Ligand	P23510	7292	TNFSF4	40	0.0186494	0.0306514	0.0440441	0.214807	0.314957	6.13913	0.0735707	0.0596959	0.0460632	0.0294595	0.023206	0.0606889	0.477003	0.0621056	0.103998	0
2841-13	SL004650	sFRP-3	Q92765	2487	FRZB	1	0.0847739	0.119524	0.0691145	0.0566962	0.0682911	2.34738	0.0651554	0.059788	0.101757	0.0740713	0.0729943	0.0655188	3.21143	0.0673696	0.102975	1
2842-68	SL003177	sICAM-2	P13598	3384	ICAM2	40	0.0308035	0.430534	0.109177	0.230364	0.0572699	0.463772	0.809114	0.120639	0.0661188	0.473805	0.0748671	0.444726	1.39903	0.0719089	0.158243	0
2843-13	SL001897	SPINT2	O43291	10653	SPINT2	40	0.041393	0.147537	0.353337	0.394893	0.76652	2.68984	0.345779	0.347853	0.132765	0.612355	0.0912467	0.421047	2.28034	0.66723	0.457664	0
2844-53	SL003199	sTie-1	P35590	7075	TIE1	1	0.0396954	0.39721	0.0606236	0.0572208	0.117462	0.44426	0.534577	0.0838589	0.228922	0.258685	0.134738	0.214563	2.02017	0.0739134	0.0394812	0
2846-24	SL000605	Ubiquitin+1	P62979	6233	RPS27A	1	0.0670285	1.18145	0.0525141	0.339759	0.0146341	0.598972	2.58664	0.108051	0.490929	0.109876	0.916753	0.608589	1.50412	0.139879	0.139275	0
2848-2	SL004652	WIF-1	Q9Y5W5	11197	WIF1	40	0.022246	0.156009	0.0242762	0.0245124	0.0928113	0.852361	0.19427	0.0157046	0.0734317	0.0616058	0.00830556	0.145298	3.23013	0.0153872	0.0144856	1
2849-49	SL004768	AIF1	P55008	199	AIF1	1	0.102007	0.610647	0.345121	0.294692	0.379869	2.14096	1.88226	0.351662	0.438092	0.491628	0.411976	0.370221	1.11309	0.376601	0.743291	0
2850-3	SL008008	ARGI1	P05089	383	ARG1	40	0.0438667	0.132282	0.0338515	0.0508499	0.0631412	1.52664	0.35064	0.0922905	0.0568389	0.140115	0.0668894	0.123735	3.43457	0.0404849	0.0866856	0
2851-63	SL000320	C5a	P01031	727	C5	1	0.0683743	0.0944139	0.276532	0.095925	0.099484	1.47491	0.331214	0.346275	0.533843	0.761724	0.293591	0.106784	0.0783281	0.191126	0.17404	0
2853-68	SL006911	CHK1	O14757	1111	CHEK1	40	0.0271309	0.0549966	0.047492	0.0308761	0.154172	5.77964	0.258152	0.0613668	0.0397101	0.0700242	0.0494549	0.0632191	2.05683	0.0723688	0.0822815	0
2855-49	SL000409	ERK-1	P27361	5595	MAPK3	1	0.0519075	0.48864	0.0860592	0.0507326	0.0483477	0.556835	3.84726	0.0337914	0.265907	0.238723	0.227786	0.237136	0.940708	0.0660578	0.0866379	0
2857-70	SL006914	Glucocorticoid receptor	P04150	2908	NR3C1	1	0.062695	0.129712	0.140566	0.0923198	0.0873984	0.579686	1.36799	0.112185	0.0807907	0.104356	0.0946971	5.31672	0.499361	0.127134	0.313165	0
2858-29	SL004725	Hat1	O14929	8520	HAT1	40	0.0297251	0.0763984	0.0609432	0.0536419	0.102254	1.00413	1.54282	0.0585901	0.0443428	0.0309699	0.0489495	0.161234	2.28688	0.0399628	0.0332736	0
2859-69	SL004723	HDAC8	Q9BY41	55869	HDAC8	1	0.0934523	0.185646	0.130494	0.122172	0.203475	1.46174	0.300592	0.193654	0.148225	0.173624	0.240141	0.114095	3.48616	0.118582	0.126623	0
2860-19	SL004718	Karyopherin-a2	P52292	3838	KPNA2	1	0.0331158	0.387656	0.0440905	0.0412546	0.19648	0.150846	0.126836	0.100618	0.172906	0.0662078	0.0964703	6.77009	0.741993	0.141635	0.193638	0
2864-2	SL003793	MEK1	Q02750	5604	MAP2K1	40	0.0178507	0.204772	0.0304424	0.440957	0.533872	0.0852423	3.21909	0.0778603	0.27853	0.0871311	0.260757	0.364231	0.0158654	0.108572	0.460011	0
2865-77	SL004724	MOZ	Q92794	7994	KAT6A	40	0.0473614	0.0434786	0.118251	0.0946498	0.129597	5.4695	0.092826	0.0387488	0.0427102	0.05958	0.0531609	0.104561	1.82137	0.168628	0.0902411	1
2869-68	SL000554	PKC-D	Q05655	5580	PRKCD	40	0.0356851	0.728294	0.105368	0.161679	0.357957	0.792022	0.253825	0.133403	0.0815552	0.197284	0.328342	0.125481	1.60315	0.2139	0.208266	0
2870-29	SL004009	RAC1	P63000	5879	RAC1	1	0.0456172	1.14267	0.0102828	0.0508236	0.190533	0.632527	2.4738	0.0348406	0.514551	0.727718	0.338389	0.65942	0.661092	0.166385	0.0841369	0
2871-73	SL006922	RAD51	Q06609	5888	RAD51	40	0.101091	0.131739	0.0872565	0.118991	0.0928649	1.72971	0.363773	0.0909303	0.0866089	0.140427	0.096157	0.195135	2.51341	0.0872956	0.589387	0
2875-15	SL006923	TBP	P20226	6908	TBP	40	0.0214314	0.284473	0.023405	0.827442	1.80519	0.514534	1.65094	0.274405	0.6485	0.0479735	0.165223	0.988926	0.521095	0.254749	1.01259	0
2876-74	SL004305	Topoisomerase I	P11387	7150	TOP1	40	0.0199586	0.580651	0.0370964	0.332779	0.681434	1.29741	2.08123	0.246548	0.534042	0.0313336	0.352359	0.384517	2.72527	0.229818	0.558508	0
2877-3	SL004306	UBC9	P63279	7329	UBE2I	1	0.0303647	0.990821	0.107638	0.211115	0.154568	0.320438	3.42663	0.0733325	0.6273	0.413154	0.648946	0.496871	1.44297	0.101197	0.166008	0
2878-66	SL006372	YES	P07947	7525	YES1	40	0.027877	0.0443909	0.0289552	0.0570593	0.0551051	1.05282	1.54778	0.0437279	0.0677827	0.0445706	0.0527133	0.0839897	2.51115	0.0397102	0.110666	0
2879-9	SL000248	a1-Antichymotrypsin	P01011	12	SERPINA3	0.005	0.0711735	0.356154	0.330846	0.594983	0.620136	1.30664	0.316398	0.436591	1.28266	0.445804	0.622666	0.344917	0.834851	0.619825	0.68223	0
2888-49	SL000323	C7	P10643	730	C7	0.005	0.0565871	0.122877	0.100747	0.149065	0.10673	0.105111	0.0764257	0.179975	0.082207	0.116458	0.163843	0.0853969	0.318762	0.105514	0.095241	1
2889-37	SL002783	Cardiotrophin-1	Q16619	1489	CTF1	40	0.0136692	0.196086	0.0445802	0.0994057	0.435411	1.03554	0.223712	0.224463	0.0359229	0.0275397	0.117259	0.196437	1.80369	0.115748	0.176888	0
2890-59	SL003303	CCL28	Q9NRJ3	56477	CCL28	40	0.069199	0.12755	0.0314863	0.191401	0.399011	1.15392	0.0960733	0.0580355	0.255513	0.295649	0.138938	0.0659794	0.863631	0.262058	0.0621503	0
2891-1	SL004330	CD22	P20273	933	CD22	40	0.0288248	0.0631961	0.0215929	0.0167377	0.0272891	1.08959	0.229544	0.019072	0.0148608	0.062266	0.0270112	0.0241567	4.67849	0.023725	0.0227873	0
2900-53	SL003329	HCC-1	Q16627	6358	CCL14	1	0.0687939	0.403038	0.159122	0.119988	0.0865985	0.816779	0.417813	0.15746	0.200516	0.590102	0.253052	0.343832	1.60888	0.0973318	0.0883716	0
2906-55	SL000480	IL-4	P05112	3565	IL4	40	0.0250585	0.132463	0.189204	0.105818	0.184052	1.09139	1.1709	0.086794	0.103604	0.0695915	0.225347	0.114863	1.08342	0.207426	0.133772	0
2911-27	SL002621	Midkine	P21741	4192	MDK	40	0.0449039	0.599352	0.845263	0.0228547	0.222402	0.613743	0.635647	0.100914	0.120469	0.848846	1.00795	0.302426	4.5182	0.620101	0.342163	0
2913-1	SL003302	MPIF-1	P55773	6368	CCL23	1	0.03713	0.654295	0.988137	0.123889	0.0784599	0.531464	0.0593559	0.119666	0.350996	0.548773	0.459679	0.0981921	0.441974	0.172322	0.356615	0
2915-6	SL000131	PCNA	P12004	5111	PCNA	40	0.0265104	0.180765	0.0391817	0.0540958	0.121662	1.60906	0.378373	0.168994	0.114641	0.0331471	0.136944	0.159593	5.24505	0.178535	0.228042	0
2917-3	SL002541	sRANKL	O14788	8600	TNFSF11	40	0.0330274	0.0681706	0.0265349	0.0598793	0.128177	2.82134	0.126556	0.0653289	0.052211	0.112103	0.07571	0.152851	2.04509	0.0241511	0.22373	0
2925-9	SL000006	PAI-1	P05121	5054	SERPINE1	1	0.0404511	0.119584	0.0886002	0.122341	0.0924246	1.33329	0.527576	0.109147	0.291013	0.222452	0.090686	0.0314465	0.11973	0.0325235	0.254349	0
2937-10	SL004668	Apo E3	P02649	348	APOE	0.005	0.0578117	0.59344	0.069096	0.0585603	0.055872	0.31325	0.0580348	0.0589192	0.094687	0.0441982	0.0405702	0.0852099	0.99388	0.159247	0.184273	0
2938-55	SL004669	Apo E4	P02649	348	APOE	0.005	0.0813661	0.579179	0.0825284	0.0821545	0.0480531	0.0580617	0.077313	0.055423	0.0672218	0.067627	0.064056	0.0728583	1.46209	0.201446	0.145772	0
2939-10	SL004670	Artemin	Q5T4W7	9048	ARTN	40	0.0176437	0.0191476	0.0436785	0.0663074	0.153166	0.012144	0.0570389	0.0287197	0.0423214	0.017567	0.08343	0.121531	0.606578	0.0475644	0.126649	1
2942-50	SL000396	Cytochrome c	P99999	54205	CYCS	1	0.0321948	0.253111	0.247964	0.246202	0.238433	6.9002	0.202667	0.0967932	0.40228	0.122781	0.349433	0.132592	1.08985	0.219983	0.270432	0
2943-5	SL000398	Cytochrome P450 3A4	P08684	1576	CYP3A4	0.005	0.0938552	0.284806	0.153655	0.152156	0.265787	0.984059	0.254655	0.248854	0.321303	0.13813	0.189293	0.182282	1.73892	0.242581	0.210643	0
2944-66	SL005156	DAN	P41271	4681	NBL1	40	0.039491	0.134629	0.0835748	0.0209796	0.0426284	1.12402	0.194723	0.0292025	0.019603	0.0913209	0.301382	0.0302153	0.858756	0.0224899	0.0221389	0
2945-25	SL000007	ER	P03372	2099	ESR1	40	0.0249929	0.216606	0.0164063	0.189396	0.661212	5.28134	1.44927	0.0372955	0.0725327	0.0347715	0.034414	0.275366	0.371958	0.10103	0.0786489	0
2946-52	SL003327	Factor D	P00746	1675	CFD	0.005	0.127024	0.0860513	0.0606871	0.0540769	0.0939129	1.74663	0.0552829	0.0598617	0.137158	0.0733741	0.0722587	0.0559703	3.67616	0.0689164	0.059663	1
2948-58	SL005168	Growth hormone receptor	P10912	2690	GHR	1	0.0284123	0.0859967	0.0287577	0.0130938	0.128387	0.339783	0.175916	0.0404777	0.128176	0.126592	1.00007	0.168684	0.846485	0.0128608	0.0382702	0
2949-6	SL004067	GX	O15496	8399	PLA2G10	40	0.0293208	0.015222	0.0126973	0.0143929	0.0112339	1.54238	0.0244524	0.0100828	0.0139781	0.042822	0.0137986	0.0175351	0.259816	0.0236031	0.0286331	1
2950-57	SL005171	IGFBP-4	P22692	3487	IGFBP4	0.005	0.0907306	0.144978	0.663524	0.426626	0.105447	0.129602	0.295141	0.0951219	0.212379	0.200911	0.486983	0.0939163	0.635623	0.100115	0.152065	0
2952-75	SL000047	IGF-I	P05019	3479	IGF1	0.005	0.122491	0.0945067	0.0704142	0.0846053	0.10305	1.84866	0.122811	0.0623623	0.150874	0.0816618	0.0829675	0.0711505	3.44528	0.0859501	0.0753608	1
2953-31	SL000506	Luteinizing hormone	P01215, P01229	1081 3972	CGA LHB	1	0.0292845	0.0779006	0.0175549	0.0284367	0.20447	0.0786235	0.364118	0.0509917	0.030146	0.213854	0.168066	0.0225456	0.311977	0.0652441	0.0207117	0
2954-56	SL000526	MMP-8	P22894	4317	MMP8	1	0.0488425	0.281714	0.0650128	0.0596804	0.0717007	0.541341	0.156218	0.115597	0.139316	0.557907	0.199782	0.149436	0.11322	0.0438819	0.0834543	0
2957-21	SL003542	NG36	Q96KQ7	10919	EHMT2	40	0.0242192	0.926481	0.0241788	0.207665	0.796845	0.150778	3.77054	0.408675	0.888612	0.0142053	0.162097	0.549972	0.0699907	0.138524	0.297247	0
2960-66	SL003192	Properdin	P27918	5199	CFP	0.005	0.0697833	0.197207	0.14107	0.229433	0.80797	0.161741	0.14182	0.152039	1.0815	0.1256	0.294473	0.930945	3.26621	0.282895	0.318825	0
2961-1	SL000048	Protein C	P04070	5624	PROC	0.005	0.0482818	0.184467	0.0940412	0.124422	0.110688	0.135167	0.43022	0.112849	0.136685	0.188096	0.415041	0.110644	0.090728	0.186002	0.180371	1
2962-50	SL002561	PTHrP	P12272	5744	PTHLH	40	0.0221821	0.0992119	0.0294055	0.037025	0.153957	0.0903889	0.125402	0.0528444	0.0496256	0.0329295	0.0843962	0.0594612	0.974008	0.0422863	0.0624823	1
2966-65	SL004362	SCGF-beta	Q9Y240	6320	CLEC11A	1	0.0382261	0.545594	0.0412649	0.11268	0.474522	0.154489	0.991319	0.175733	0.277761	0.0744315	0.0846133	0.397471	1.17121	0.237206	0.236776	0
2967-8	SL001720	VCAM-1	P19320	7412	VCAM1	1	0.0617341	0.469695	0.192755	0.136151	0.130168	0.72146	0.570238	0.15772	0.244988	0.560433	0.217883	0.420344	0.749381	0.130036	0.767886	0
2968-61	SL004686	TNFSF15	O95150	9966	TNFSF15	40	0.0353328	0.0815888	0.0789803	0.0911083	0.0714463	0.0737737	0.146098	0.0923629	0.176371	0.121399	0.362145	0.191753	4.60178	0.580625	0.205353	0
2969-11	SL004851	ALK-1	P37023	94	ACVRL1	40	0.0168224	0.128757	0.00850712	0.113725	0.312998	7.69105	0.90672	0.0475625	0.0465079	0.0805124	0.0195443	0.138679	1.784	0.19493	0.0264669	0
2970-60	SL000136	AREG	P15514	374	AREG	40	0.0237388	1.39116	0.152001	0.309556	0.143047	0.255875	2.30085	0.335715	0.606636	0.0926485	0.826747	0.537189	0.396923	0.120529	0.241374	0
2972-57	SL004078	BMP-7	P18075	655	BMP7	40	0.038608	0.573138	0.0286119	0.0415834	0.421056	2.88685	1.43421	0.184997	0.108556	0.127175	0.320688	0.205633	1.61416	0.220818	0.0487645	0
2973-15	SL000668	CD36 ANTIGEN	P16671	948	CD36	40	0.0562527	0.19026	0.0381492	0.125448	0.349965	0.439742	0.0821288	0.103953	0.0839388	0.0691108	0.160448	0.21369	4.16772	0.0954216	0.0441114	0
2974-61	SL004855	contactin-1	Q12860	1272	CNTN1	1	0.0604938	0.541484	0.30755	0.243651	0.0967083	0.786706	0.42405	0.268554	0.144755	0.231288	0.241717	0.332737	1.20373	0.179027	0.133645	0
2975-19	SL002655	CTGF	P29279	1490	CTGF	40	0.0456111	0.251226	0.084948	0.0841082	0.0929926	0.335014	3.70338	0.139078	0.105312	0.0399587	0.119018	0.110384	1.48709	0.0538163	0.043892	0
2976-58	SL004856	Desmoglein-1	Q02413	1828	DSG1	1	0.101247	0.0853538	0.0601872	0.0760379	0.0794315	2.54378	0.13122	0.0661243	0.0710568	0.0770682	0.0793287	0.0584632	3.27494	0.0720508	0.0916271	1
2977-7	SL004872	EDAR	Q9UNE0	10913	EDAR	40	0.0256055	0.310451	0.00228404	0.0376642	0.0851085	0.217735	0.441985	0.00320291	0.0717021	0.582763	0.211688	0.106147	0.57617	0.0100983	0.0393107	0
2979-8	SL003169	ENA-78	P42830	6374	CXCL5	40	0.0241313	0.0808868	0.0454132	0.0444782	0.0664228	0.154887	0.112934	0.0897368	0.0376107	0.104389	0.0982766	0.0486442	0.655928	0.179614	0.0398954	1
2981-9	SL005160	ESAM	Q96AP7	90952	ESAM	1	0.0420056	0.136226	0.0328621	0.0633819	0.0550323	0.240725	0.319182	0.0447925	0.142748	0.165255	0.0429752	0.0660334	3.1106	0.043059	0.0417984	0
2982-82	SL005165	Galectin-4	P56470	3960	LGALS4	40	0.0192595	0.0998452	0.0408617	0.0330016	0.0182479	2.02304	2.69049	0.0273405	0.0742016	0.0684476	0.0274507	0.0579235	0.0917915	0.0274861	0.0685657	1
2985-35	SL003173	Gro-a	P09341	2919	CXCL1	1	0.045071	0.128062	0.0892007	0.147767	0.169438	2.77759	0.713053	0.234008	0.187108	0.0910619	0.212812	0.300599	0.509912	0.299066	0.253282	0
2986-49	SL017610	Gro-b/g	P19876 P19875		CXCL3 CXCL2	1	0.0341067	0.0211661	0.0294298	0.0632869	0.129657	0.358551	0.0206436	0.0282365	0.0263988	0.0179226	0.0293545	0.0568432	0.0805823	0.0274821	0.0183463	1
2987-37	SL005256	Histone H1.2	P16403	3006	HIST1H1C	40	0.0506201	1.21016	0.0673142	0.138609	1.19206	0.509729	1.17151	0.487908	1.25203	0.221683	1.05309	0.437968	0.674535	0.349882	0.641878	0
2988-57	SL005170	ICOS	Q9Y6W8	29851	ICOS	40	0.027477	0.0286938	0.01983	0.00915547	0.0601064	0.48394	0.0106345	0.14422	0.0300579	0.0410966	0.24259	0.0176286	0.0610398	0.0314609	0.0860022	1
2989-17	SL001802	IFN-g	P01579	3458	IFNG	40	0.0258776	0.907337	0.0798156	0.181118	0.0647964	0.209969	3.34114	0.173947	0.336077	0.0368948	0.429088	0.427442	0.188288	0.0801972	0.113934	0
2991-9	SL001997	IL-1 sRI	P14778	3554	IL1R1	40	0.059897	0.305922	0.18468	0.108768	0.0528698	3.04004	1.51851	0.0589452	0.142636	0.0560527	0.0605343	0.181739	3.22947	0.0724581	0.0556594	0
2992-59	SL004850	IL-17 sR	Q96F46	23765	IL17RA	1	0.0404418	0.127384	0.0359543	0.025775	0.0947391	0.0596066	0.329826	0.107573	0.0703064	0.235651	0.0571075	0.377701	0.196302	0.031711	0.0262615	0
2993-1	SL004861	IL-18 Rb	O95256	8807	IL18RAP	40	0.0314001	0.0721867	0.104571	0.0639605	0.124824	0.550756	0.698345	0.0870368	0.0615819	0.099796	0.095092	0.196958	2.4748	0.101878	0.0943948	0
2994-71	SL004875	IL-1Rrp2	Q9HB29	8808	IL1RL2	40	0.027224	0.142248	0.0893121	0.0884298	0.123818	0.195302	0.73137	0.0949093	0.0945202	0.0756631	0.172918	0.229708	0.919965	0.14652	0.129941	0
2997-8	SL005193	JAM-B	P57087	58494	JAM2	1	0.0597677	0.541103	0.171445	0.179476	0.216715	1.29207	2.06324	0.473643	0.430699	0.298511	0.212631	0.191883	0.879473	0.156081	0.681995	0
2998-53	SL005194	JAM-C	Q9BX67	83700	JAM3	40	0.0212225	1.21823	0.114216	0.258724	0.119184	0.230247	2.70577	0.234048	0.433335	0.0720699	0.706757	0.454463	0.216435	0.133236	0.198266	0
2999-6	SL005196	LSAMP	Q13449	4045	LSAMP	1	0.0216478	1.10959	0.164736	0.0368575	0.241156	0.83424	0.507451	0.147574	0.201564	0.0859101	0.390179	0.256237	1.29263	0.034577	0.0752787	0
3000-66	SL004516	MBL	P11226	4153	MBL2	1	0.0329479	0.246117	0.0741177	0.0784407	0.0531255	0.267471	0.0546922	0.0450795	0.0587612	0.558	0.0399463	0.149445	0.042227	0.023689	0.0415376	0
3003-29	SL005205	NKp30	O14931	259197	NCR3	40	0.0154172	0.0200824	0.050996	0.137256	0.0356909	3.03829	0.121533	0.812862	0.0397048	0.0111527	0.0402454	0.0409665	0.166684	0.0582578	0.0355136	1
3004-67	SL004862	PD-L2	Q9BQ51	80380	PDCD1LG2	40	0.0460664	0.0289623	0.131132	0.04187	0.144088	1.42123	0.368787	0.0300914	0.0798087	0.0277214	0.0703817	0.090281	2.52415	0.0506926	0.039596	0
3005-5	SL004939	PTP-1B	P18031	5770	PTPN1	1	0.0577967	0.0374679	0.0338583	0.0756848	0.0678813	1.25504	0.151397	0.0374275	0.0449761	0.0424293	0.0478975	0.0448606	3.4564	0.0431067	0.340936	0
3007-7	SL005219	Siglec-9	Q9Y336	27180	SIGLEC9	1	0.0220195	0.0223343	0.00213215	0.00239708	0.0655049	0.023344	0.00681805	0.0151602	0.00123744	0.0194678	0.0298031	0.040966	0.0752031	0.00175288	0.0227646	1
3009-3	SL005059	TGF-b R III	Q03167	7049	TGFBR3	1	0.0504973	0.581355	0.169575	0.441751	0.663597	1.61446	2.36603	0.456714	1.20227	0.0976278	0.0603546	0.652453	0.326726	0.419546	0.273913	0
3010-53	SL004687	TSLP	Q969D9	85480	TSLP	40	0.0240948	0.0819765	0.0621602	0.07459	0.0357543	2.95115	1.9845	0.0495614	0.0421975	0.0220567	0.042392	0.149478	0.493999	0.0253568	0.0287193	0
3022-4	SL000384	CTLA-4	P16410	1493	CTLA4	40	0.0299236	0.0270939	0.00726353	0.00330065	0.0163021	0.731325	0.050997	0.00704187	0.0111998	0.00867642	0.0118068	0.0254586	0.427377	0.0097683	0.00411714	1
3024-18	SL000250	a2-Antiplasmin	P08697	5345	SERPINF2	0.005	0.0430519	0.0717444	0.145194	0.548237	0.0831952	0.2035	0.0746213	0.137558	0.165992	0.279011	0.109842	0.116116	0.108959	0.0763137	0.243563	0
3025-50	SL000004	bFGF	P09038	2247	FGF2	40	0.0465212	0.10163	0.00901144	0.0178587	0.0169592	0.0190492	0.00606788	0.00452191	0.0258472	0.01246	0.0401376	0.0230226	0.101507	0.0143549	0.00589948	1
3026-5	SL000338	Calpastatin	P20810	831	CAST	1	0.0348108	0.152253	0.0402626	0.0577417	0.0268877	0.200857	0.019222	0.145979	0.141009	0.419667	0.178602	0.169434	0.519212	0.044983	0.0937137	0
3028-36	SL003301	Ck-b-8-1	P55773	6368	CCL23	40	0.0417331	0.35578	0.267426	0.102777	0.0377174	1.60331	0.173568	0.0354599	0.0998026	0.205977	0.328902	0.0625011	1.85044	0.109065	0.120335	0
3029-52	SL005157	DC-SIGN	Q9NNX6	30835	CD209	1	0.0211924	0.199812	0.0123486	0.0488236	0.0305068	0.341836	0.0766415	0.0504404	0.0500681	0.0360597	0.0663078	0.0139592	1.63704	0.0467018	0.0742982	1
3030-3	SL005158	DC-SIGNR	Q9H2X3	10332	CLEC4M	0.005	0.0771073	0.0791183	0.0718653	0.0320132	0.075913	0.724597	0.112287	0.0384692	0.199674	0.032992	0.034082	0.042506	3.70625	0.0452519	0.0341413	1
3031-66	SL000420	Ferritin	P02794 P02792	2495 2512	FTH1 FTL	0.005	0.0740479	1.17966	0.35457	0.648626	0.110478	0.640109	0.858864	0.166481	1.24743	0.147297	0.965503	0.662742	1.50114	0.170279	0.0855844	0
3032-11	SL000428	FSH	P01215, P01225	1081 2488	CGA FSHB	1	0.0308974	0.00432627	0.0112377	0.0462064	0.0244859	0.00388819	0.00192657	0.00763219	0.00416622	0.0336625	0.068524	0.00722816	0.28041	0.220359	0.0682171	1
3033-57	SL005164	Galectin-2	P05162	3957	LGALS2	40	0.0220607	0.151934	0.0593772	0.0846998	0.198649	2.96692	1.08238	0.0947954	0.0935915	0.0636751	0.0902933	0.246806	0.504645	0.125394	0.040455	0
3034-1	SL004271	GFAP	P14136	2670	GFAP	40	0.0192706	0.0225191	0.0068431	0.0148796	0.0761289	0.483481	0.049692	0.0420636	0.0220861	0.0107277	0.0207378	0.0564391	0.022019	0.0173957	0.0141606	1
3035-80	SL004354	IL-19	Q9UHD0	29949	IL19	1	0.0382557	0.142023	0.0680375	0.0177715	0.0717907	0.359749	0.068761	0.069166	0.142672	0.10027	0.091237	0.144902	1.48329	0.045363	0.0391394	1
3037-62	SL001795	IL-1b	P01584	3553	IL1B	1	0.060001	0.225958	0.084431	0.150531	0.285382	1.43607	0.215663	0.154378	0.104901	0.2156	0.0872029	0.289555	1.15209	0.142538	0.257073	0
3038-9	SL003326	I-TAC	O14625	6373	CXCL11	40	0.0612024	0.279855	0.128742	0.0843318	0.222216	3.17529	0.137961	0.101045	0.0447841	0.123386	0.0314737	0.250418	1.63046	0.435864	0.204421	0
3040-59	SL000519	MIP-1a	P10147	6348	CCL3	40	0.0822067	0.218354	0.206338	0.203647	0.242427	1.18386	0.246045	0.274045	0.190598	0.380427	0.310307	0.353796	0.330409	0.335636	0.235095	0
3041-55	SL008416	MRC2	Q9UBG0	9902	MRC2	1	0.04705	0.365792	0.0682019	0.0221968	0.0356145	0.0842544	0.111612	0.0565614	0.0558902	0.177413	0.47449	0.0491612	0.990556	0.0256713	0.0453031	0
3042-7	SL000164	Myoglobin	P02144	4151	MB	1	0.0260025	0.754333	0.0132747	0.0623701	0.0594152	0.819558	2.47047	0.0749359	0.14689	0.304065	0.432281	0.487434	0.204465	0.233073	0.0404744	0
3043-49	SL000532	ON	P09486	6678	SPARC	0.005	0.0614645	0.110861	0.238926	0.111757	0.152892	0.918338	0.251592	0.514773	1.07182	0.156802	0.109007	0.280626	0.239073	0.114678	0.201997	0
3044-3	SL003323	PARC	P55774	6362	CCL18	0.005	0.0992515	0.0829661	0.122966	0.0631129	0.132571	0.259647	0.060125	0.0598135	0.226371	0.168903	0.107252	0.0564138	0.20516	0.0789769	0.13907	0
3045-72	SL002704	PTN	P21246	5764	PTN	1	0.0177038	0.361508	0.213742	0.147815	0.136016	1.40821	0.13992	0.0338624	0.27428	0.142148	0.148491	0.837257	3.20414	0.321053	0.325052	0
3046-31	SL004260	resistin	Q9HD89	56729	RETN	1	0.0284003	0.754965	0.0250848	0.205359	0.0991885	0.0873231	1.76833	0.0569446	0.110903	0.0585295	0.040105	0.0813542	0.758873	0.181525	0.289134	0
3049-61	SL000603	Trypsin	P07477	5644	PRSS1	1	0.0411081	0.136634	0.0531751	0.0355408	0.0559915	0.959274	0.155625	0.0417337	0.163225	0.196754	0.0395706	0.0413621	0.28923	0.0841951	0.124743	1
3050-7	SL000017	vWF	P04275	7450	VWF	0.005	0.123502	0.218713	0.252516	0.245456	0.25688	0.115643	0.1903	0.0948131	0.172267	0.149334	0.470637	0.105431	1.38374	0.210954	0.156565	0
3052-8	SL000633	Fas ligand, soluble	P48023	356	FASLG	40	0.0242685	0.046058	0.0154456	0.0111741	0.0124095	1.00661	0.116858	0.0108637	0.0261041	0.010098	0.0177208	0.105668	0.558424	0.0282567	0.149108	1
3053-49	SL004343	Flt3 ligand	P49771	2323	FLT3LG	40	0.0354677	0.0295502	0.0249561	0.0262787	0.0468845	0.285998	0.274264	0.0486112	0.0355808	0.0238534	0.0334523	0.111366	1.05187	0.0407688	0.019239	0
3054-3	SL000437	Haptoglobin, Mixed Type	P00738	3240	HP	0.005	0.0699976	0.438052	0.0161557	0.0713605	0.00287471	2.25131	2.51454	0.0300665	0.00576698	0.00334076	0.0514095	0.276181	0.397553	0.00669567	0.00440749	0
3055-54	SL003308	IL-4 sR	P24394	3566	IL4R	40	0.0172595	0.340945	0.147068	0.0719908	0.284743	4.53993	1.18993	0.199824	0.0761474	0.0103076	0.109386	0.341854	1.4333	0.0249414	0.199926	0
3056-11	SL005204	NKG2D	P26718	22914	KLRK1	40	0.0502819	0.103586	0.0694675	0.0791425	0.103565	0.249217	0.246795	0.112592	0.0773227	0.115055	0.070812	0.116907	3.58193	0.0899139	0.0922646	0
3057-55	SL004689	WISP-1	O95388	8840	WISP1	0.005	0.106083	0.0964733	0.115908	0.0789265	0.12786	0.377534	0.137509	0.119345	0.556241	0.442942	0.128958	0.0834145	3.52926	0.105538	0.0865854	0
3059-50	SL004327	BAFF	Q9Y275	10673	TNFSF13B	40	0.0516972	0.487991	0.120566	0.200457	0.292325	3.49613	0.845924	0.226134	0.111611	0.49479	0.205082	0.253546	0.515107	0.288864	0.187032	0
3060-43	SL000325	C9	P02748	735	C9	0.005	0.03753	0.477222	0.098009	0.0515514	0.143761	0.989683	0.0498065	0.047672	0.419103	0.0743306	0.114027	0.159784	1.08118	0.257089	0.397871	0
3061-61	SL000343	Cathepsin B	P07858	1508	CTSB	1	0.0305206	0.304692	0.160488	0.112842	0.125877	1.10177	0.626043	0.0998811	0.150891	0.328491	0.158517	0.219701	0.421784	0.447825	0.2578	0
3065-65	SL004339	FGF-5	P12034	2250	FGF5	40	0.0256702	0.0169624	0.0108085	0.0431712	0.102115	0.703086	0.00967635	0.00615118	0.00993679	0.00513276	0.00425888	0.00948532	0.103816	0.0124887	0.0236194	1
3066-12	SL003744	Galectin-3	P17931	3958	LGALS3	1	0.102484	0.442485	0.450859	0.419287	0.409656	0.993413	1.45341	0.481506	0.598047	0.419803	0.509848	0.557235	0.836488	0.44577	0.50068	0
3067-67	SL005234	GDF-9	O60383	2661	GDF9	40	0.0272104	0.320375	0.143155	0.258298	0.169381	4.33475	0.458835	0.201235	0.0634004	0.0870004	0.0544528	0.122009	1.21044	0.103523	0.107736	0
3069-52	SL000468	IgM	P01871	3507 3512 50802 3535	IGHM IGJ IGK@ IGL@	0.005	0.0799238	0.0582706	0.0363578	0.0409365	0.0497384	0.0607386	0.043723	0.0382089	0.0355868	0.0640964	0.115999	0.0386954	0.154913	0.0451748	0.0361563	1
3070-1	SL000478	IL-2	P60568	3558	IL2	40	0.0551515	0.390228	0.139456	0.321573	0.296369	1.63882	0.417472	0.322995	0.201223	0.356083	0.314172	0.409066	0.986204	0.463584	0.437222	0
3072-4	SL001718	IL-13	P35225	3596	IL13	40	0.0380373	0.123134	0.0334443	0.0500452	0.129807	0.30377	0.111239	0.115765	0.0633636	0.0339337	0.0486853	0.139737	2.80097	0.074255	0.0548621	1
3073-51	SL002508	IL-18 BPa	O95998	10068	IL18BP	40	0.0980657	0.13888	0.191952	0.117569	0.149647	2.47594	0.712291	0.122462	0.138864	0.218113	0.219354	0.352156	2.12567	0.16057	0.121176	0
3074-6	SL003309	LBP	P18428	3929	LBP	0.005	0.0546645	0.375849	0.255584	0.588621	0.702788	0.72308	1.74683	0.926552	0.484513	0.00565047	0.134249	0.406511	0.105796	0.327967	0.778684	0
3077-66	SL003324	Coagulation Factor Xa	P00742	2159	F10	0.005	0.0698658	0.180305	0.112993	0.178957	0.516268	0.25286	0.167947	0.12364	0.358214	0.129838	0.611873	0.162207	0.344851	0.106198	0.241048	0
3078-1	SL002640	PlGF	P49763	5228	PGF	40	0.0289109	0.0127203	0.00339824	0.00865243	0.0197237	0.111155	0.0710376	0.0153236	0.00573555	0.00443343	0.00590984	0.0359912	0.0750753	0.00505606	0.00477848	1
3079-62	SL005152	TIG2	Q99969	5919	RARRES2	0.005	0.0741428	0.396447	0.166335	0.268155	0.171579	0.25968	0.451843	0.228735	0.42066	0.184411	0.379464	0.389336	0.178164	0.323619	0.232456	0
3081-70	SL005227	ULBP-1	Q9BZM6	80329	ULBP1	40	0.0238176	0.189964	0.0229606	0.0329298	0.045193	0.14708	0.242546	0.207652	0.0564594	0.070542	0.0339632	0.16277	1.26859	0.0453374	0.055344	0
3082-9	SL005228	ULBP-2	Q9BZM5	80328	ULBP2	40	0.0233104	0.318999	0.0395233	0.0498028	0.0271393	1.59474	0.122083	0.0373309	0.0243463	0.0359648	0.0720318	0.125537	1.38731	2.04872	0.0758883	0
3083-71	SL005233	XEDAR	Q9HAV5	60401	EDA2R	40	0.0305621	0.19155	0.0998863	0.241661	0.429294	3.91026	0.504151	0.117127	0.125098	0.136169	0.178884	0.228982	1.17707	0.255024	0.106269	0
3091-70	SL004771	Aurora kinase A	O14965	6790	AURKA	40	0.0345355	0.103454	0.0149328	0.0118924	0.044119	0.393843	0.216793	0.0326721	0.0156536	0.029557	0.0157423	0.0759943	2.20452	0.0171302	0.0248952	0
3104-8	SL004750	DEAD-box protein 19B	Q9UMR2	11269	DDX19B	40	0.0369589	0.0560083	0.0222404	0.0303429	0.0719564	0.35447	0.150311	0.0872537	0.0305842	0.0268406	0.0359068	0.130595	1.11915	0.0560002	0.0361021	1
3115-64	SL006918	MK01	P28482	5594	MAPK1	40	0.0289283	0.114845	0.0211374	0.055713	0.00737506	0.255052	3.07322	0.0420545	0.460901	0.489537	0.53709	0.255269	0.0687377	0.113475	0.0789605	0
3122-6	SL003733	SMAC	Q9NR28	56616	DIABLO	1	0.0361947	0.244421	0.139756	0.36689	0.175141	0.34386	0.392632	0.224152	0.548369	0.550942	0.237875	0.159857	0.246403	0.281733	0.271561	0
3132-1	SL004486	VEGF-C	P49767	7424	VEGFC	40	0.0192822	0.339829	0.00851763	0.0428451	0.14508	0.792071	2.12146	0.0366954	0.110008	0.027033	0.14957	0.171529	1.3309	0.019182	0.0284907	0
3143-3	SL002524	sCD4	P01730	920	CD4	40	0.0167496	0.0204108	0.0501097	0.0322316	0.263831	9.19594	0.168986	0.0699409	0.0147582	0.0684507	0.0438679	0.150952	0.404208	0.113891	0.0411966	0
3151-6	SL003305	IL-2 sRa	P01589	3559	IL2RA	40	0.0308282	0.0735168	0.0633308	0.0568742	0.0682658	1.4342	0.0823529	0.153151	0.0606222	0.0760187	0.0606873	0.0701153	0.741505	0.180544	0.06601	1
3152-57	SL001800	TNF sR-II	P20333	7133	TNFRSF1B	1	0.0421815	0.122771	0.220021	0.181225	0.420257	1.31128	0.26963	0.20851	0.453023	0.558704	0.724225	0.311954	0.718814	0.233516	0.242872	0
3166-92	SL005215	Siglec-3	P20138	945	CD33	40	0.0334261	0.0802428	0.027141	0.021843	0.399441	2.08193	0.346676	0.0274084	0.0327792	0.0340219	0.251155	0.167444	2.04156	0.0294502	0.0132315	0
3168-8	SL004626	ADAMTS-5	Q9UNA0	11096	ADAMTS5	40	0.0219174	0.218816	0.0467864	0.0693786	0.0981299	2.49158	0.333237	0.143732	0.0645933	0.0925827	0.204903	0.345043	2.03179	0.128719	0.113608	0
3169-70	SL010368	IDUA	P35475	3425	IDUA	1	0.0291881	0.0539287	0.0768273	0.146322	0.0893726	0.467398	0.461581	0.296265	0.120362	0.0800758	0.0491466	0.0356884	0.115065	0.208421	0.25165	0
3170-6	SL007261	AMPM2	P50579	10988	METAP2	40	0.036584	0.978488	0.0917185	0.142685	0.0239617	0.166077	1.52401	0.0933754	0.608968	0.0962232	0.885647	0.250488	2.75307	0.0861258	0.134017	0
3171-57	SL004469	amyloid precursor protein	P05067	351	APP	0.005	0.0797553	0.0915623	0.162001	0.129795	0.28141	1.12613	0.230143	0.309856	0.160431	0.193061	0.116054	0.377437	0.332294	0.180681	0.327828	0
3172-28	SL008956	ARSB	P15848	411	ARSB	1	0.0650366	0.0529667	0.0576782	0.129111	0.149211	0.768721	0.0762943	0.160702	0.18032	0.11711	0.0999253	0.101081	0.481933	0.100851	0.18378	1
3173-49	SL008611	ASAHL	Q02083	27163	NAAA	40	0.0491606	0.0818235	0.0852539	0.0265725	0.130511	0.598406	0.0078665	0.0515207	0.0317492	0.0246322	0.19594	0.0671699	0.352227	0.0336594	0.175319	1
3174-2	SL008421	ATS1	Q9UHI8	9510	ADAMTS1	40	0.0235865	0.0529018	0.0174025	0.0399245	0.154086	2.2141	0.373664	0.0192986	0.0224009	0.0349031	0.0207226	0.0694413	0.627474	0.111996	0.0660564	0
3175-51	SL006610	ATS13	Q76LX8	11093	ADAMTS13	1	0.0356846	0.0994989	0.0622555	0.0449023	0.149499	0.404427	0.155213	0.114314	0.126539	0.113308	0.0644546	0.136193	1.74928	0.0280367	0.0177532	1
3177-49	SL010369	Carbonic Anhydrase IV	P22748	762	CA4	40	0.0485336	0.0180113	0.00621348	0.00512492	0.0081968	0.391277	0.0114632	0.00678359	0.00986421	0.018716	0.00437221	0.0191961	0.858044	0.00440355	0.00376446	1
3178-5	SL007280	CATC	P53634	1075	CTSC	40	0.0177658	0.055053	0.0190482	0.0236342	0.0581333	0.230545	0.174441	0.0440426	0.0269286	0.0182029	0.0502072	0.0628181	4.19514	0.0302952	0.0193679	1
3179-51	SL009213	Cathepsin A	P10619	5476	CTSA	1	0.0410375	0.0812685	0.0382406	0.0339203	0.0685869	0.55443	0.372881	0.0275426	0.24768	0.670013	0.0463953	0.100713	0.0384489	0.0749673	0.157311	0
3180-46	SL000344	Cathepsin D	P07339	1509	CTSD	0.005	0.133987	0.0852686	0.0986194	0.0640856	0.0756296	1.48427	0.0849692	0.0729678	0.163882	0.0687892	0.0777568	0.0745198	3.75573	0.0712316	0.106289	1
3181-50	SL004673	Cathepsin S	P25774	1520	CTSS	1	0.0359972	0.306995	0.0247209	0.0270655	0.0259769	0.453973	0.111662	0.0375254	0.150434	0.18144	0.142795	0.119213	1.88341	0.0510327	0.0341938	0
3182-38	SL010371	CD39	P49961	953	ENTPD1	1	0.0617858	0.0373572	0.0215272	0.0224063	0.0213057	1.62576	0.0226535	0.0217505	0.027747	0.0348736	0.0291433	0.0328868	3.81287	0.0226231	0.0208721	1
3184-25	SL000358	Coagulation Factor VII	P08709	2155	F7	0.005	0.0589669	0.0267921	0.055982	0.0280101	0.0576014	0.667334	0.0468609	0.0244575	0.0347275	0.0440774	0.157114	0.0499754	1.61181	0.0356077	0.0451186	1
3186-2	SL002525	C2	P06681	717	C2	0.005	0.0684824	0.242293	0.241702	0.250563	0.312085	0.380086	0.311287	0.308903	0.479777	0.224743	0.335861	0.23008	0.840739	0.418288	0.36096	0
3187-52	SL007284	CRIS3	P54108	10321	CRISP3	40	0.0212239	0.193501	0.0511119	0.0703533	0.0570018	1.58287	0.291588	0.0527777	0.119418	0.0447835	0.138353	0.0407768	3.83995	0.0575958	0.0390393	0
3189-61	SL010372	Enterokinase	P98073	5651	TMPRSS15	40	0.0284213	0.0313509	0.0754653	0.110743	0.473843	7.7778	0.244814	0.0909784	0.0469659	0.0547212	0.0213304	0.299567	0.266787	0.141061	0.0220016	0
3190-43	SL000658	GAS1	P54826	2619	GAS1	40	0.0169845	0.0408199	0.00281391	0.098555	0.221332	4.50837	0.294374	0.0264478	0.0136307	0.00868572	0.0304903	0.0271658	0.116368	0.140941	0.0731513	0
3191-50	SL012783	WFKN1	Q96NZ8	117166	WFIKKN1	40	0.0201475	0.0274126	0.0162906	0.0249916	0.0270443	0.137758	0.222438	0.00373488	0.0467363	0.0105225	0.0772638	0.100224	0.192809	0.0130991	0.00623699	1
3192-3	SL002695	Glutamate carboxypeptidase	Q96KP4	55748	CNDP2	40	0.0320326	0.231042	0.0523364	0.0286244	0.134919	1.68145	0.0943352	0.0927606	0.0668243	0.0368884	0.0242107	0.0184452	3.68379	0.0167294	0.0647804	0
3194-36	SL008759	GPVI	Q9HCN6	51206	GP6	1	0.0540073	0.735614	0.374587	0.155451	0.038498	1.05344	0.310673	0.151997	0.110002	1.18553	0.430812	0.453146	3.25339	0.548219	0.225221	0
3195-50	SL000678	Granulysin	P22749	10578	GNLY	1	0.0277135	0.0538451	0.00855996	0.2941	0.340816	0.097748	0.220005	0.0359658	0.172038	0.0181108	0.0838541	0.112941	0.333542	0.0523347	0.124864	0
3196-6	SL008023	HPLN1	P10915	1404	HAPLN1	40	0.0242595	0.394654	0.0619304	0.0660633	0.0355906	1.481	0.120954	0.0252806	0.0658026	0.202822	0.206165	0.143008	1.21783	0.116822	0.0418295	0
3197-70	SL007122	IDE	P14735	3416	IDE	40	0.0215993	0.682286	0.0771787	0.139182	0.0931505	0.293477	3.35557	0.0723871	0.251365	0.0121776	0.33088	0.360139	1.0646	0.0572545	0.0162547	0
3198-4	SL008639	IDS	P22304	3423	IDS	1	0.0460918	0.920135	0.116747	0.0856493	2.16836	0.206209	0.106181	0.496589	0.126889	0.238122	1.06526	0.484106	2.08119	0.180382	0.0945889	0
3199-54	SL003916	kallikrein 12	Q9UKR0	43849	KLK12	1	0.121345	0.0879799	0.07038	0.0697453	0.0696981	2.05535	0.0886487	0.0755466	0.071047	0.0889949	0.0827539	0.0967326	2.86557	0.100606	0.358679	0
3200-49	SL003918	kallikrein 13	Q9UKR3	26085	KLK13	40	0.0245192	0.139371	0.0104496	0.0272712	0.0607865	0.711708	0.119045	0.0227492	0.00960169	0.0806969	0.0454047	0.108989	3.93353	0.0241807	0.0124112	1
3201-49	SL003863	kallikrein 5	Q9Y337	25818	KLK5	0.005	0.315559	0.412225	0.429459	0.451208	0.476173	2.54023	0.685384	0.427737	0.46108	0.462083	0.84625	0.661638	0.762259	0.416165	0.682636	0
3202-28	SL010393	KREM2	Q8NCW0	79412	KREMEN2	40	0.0263802	0.113045	0.0198426	0.142477	0.252587	5.89977	1.02655	0.0239373	0.038783	0.00869817	0.102022	0.271641	2.27516	0.14212	0.0623694	0
3204-2	SL007100	LKHA4	P09960	4048	LTA4H	40	0.0666901	0.284523	0.373402	0.285796	0.538657	1.69004	0.639808	0.433535	0.263067	0.459058	0.268221	0.572256	1.52702	0.270013	0.25718	0
3206-4	SL008904	LYVE1	Q9Y5Y7	10894	LYVE1	0.005	0.10344	0.269289	0.158648	0.30019	0.233666	0.984125	0.1646	0.166804	0.173251	0.287734	0.770453	0.308471	0.204692	0.203747	0.231085	0
3208-2	SL006992	MATN3	O15232	4148	MATN3	40	0.0328528	0.0477873	0.0359587	0.107565	0.331046	9.04612	0.254098	0.0241412	0.0357397	0.065249	0.0409936	0.0619138	1.60317	0.303079	0.0415375	0
3209-69	SL005437	MEPE	Q9NQ76	56955	MEPE	40	0.0346788	0.154046	0.0550445	0.234206	0.715837	5.60128	0.219603	0.0858699	0.0505816	0.0357052	0.0315323	0.131167	0.502709	0.101023	0.70748	0
3210-1	SL010374	METAP1	P53582	23173	METAP1	40	0.0248624	0.511138	0.749982	0.306663	0.273089	0.569948	1.58182	0.0275308	0.394341	1.55721	0.320991	0.368239	0.242565	0.265883	0.0650447	0
3212-30	SL010375	ASAH2	Q9NR71	56624	ASAH2	40	0.0277533	0.034405	0.0111138	0.0609726	0.070845	0.682417	0.270268	0.0138568	0.0275036	0.0479796	0.432633	0.162671	0.103112	0.0706577	0.0479097	0
3213-65	SL000640	Nidogen	P14543	4811	NID1	1	0.0692804	0.776701	0.0908	0.543653	0.466059	1.41318	1.03955	0.441959	0.272806	0.108868	0.116847	0.184858	0.606372	0.507746	0.684406	0
3214-3	SL006397	NRP1	O14786	8829	NRP1	0.005	0.0545594	0.481955	0.068082	0.153372	0.178936	0.184144	0.0972941	0.0517803	0.114987	0.0562961	0.145855	0.101485	0.789395	0.0421806	0.0829116	1
3216-2	SL005797	PIGR	P01833	5284	PIGR	1	0.0428586	0.122656	0.0470966	0.12904	0.0850638	0.163843	0.380637	0.0403959	0.17618	0.0436143	0.391958	0.0947202	0.167317	0.0382557	0.0182381	1
3217-74	SL004457	Protease nexin I	P07093	5270	SERPINE2	0.005	0.145666	0.0982141	0.0957289	0.081668	0.0836208	4.98957	0.180288	0.0923395	0.184715	0.0927048	0.0812506	0.128582	2.63219	0.126818	0.0914674	1
3218-8	SL000158	PSMA	Q04609	2346	FOLH1	1	0.10265	0.0563325	0.0609911	0.0536507	0.0617579	2.3393	0.0645243	0.0672748	0.0652761	0.0602801	0.0683773	0.0644625	3.25024	0.0655493	0.0808884	1
3220-40	SL010378	RET	P07949	5979	RET	1	0.0378977	0.0544527	0.0172236	0.0122177	0.0113263	0.25421	0.0503395	0.0069254	0.0274777	0.080899	1.18115	0.0196731	0.347951	0.00802729	0.0103772	0
3221-54	SL003770	SARP-2	Q8N474	6422	SFRP1	40	0.0405235	0.337792	0.0702712	0.0165872	0.0198399	0.0503773	0.0554297	0.0298474	0.324357	0.0208838	0.0861475	0.0167381	6.34015	0.064451	0.0105227	0
3222-11	SL010379	Semaphorin 3A	Q14563	10371	SEMA3A	40	0.0351857	0.115253	0.0991652	0.155857	0.0897263	2.02726	1.8852	0.0555801	0.0982244	0.36844	0.181719	0.0575515	0.205887	0.383149	0.237476	0
3232-28	SL004118	TrATPase	P13686	54	ACP5	1	0.0475245	0.122509	0.2325	0.158806	0.319833	1.38901	0.346198	0.112368	0.527671	0.848284	0.0691872	0.282149	1.22789	0.246135	0.0586108	0
3234-23	SL010390	URB	Q76M96	151887	CCDC80	1	0.0292903	0.58478	0.134518	0.058105	0.0423828	0.781784	0.581933	0.0382117	0.207211	0.0553244	0.915514	0.161946	0.554448	0.160044	0.128094	0
3235-50	SL010391	WFKN2	Q8TEU8	124857	WFIKKN2	40	0.0405684	0.196917	0.0643668	0.0981642	0.0699075	1.66268	0.320421	0.0339435	0.143231	0.0223655	0.0290547	0.0856592	2.16316	0.0871008	0.0241956	0
3280-49	SL004661	Aggrecan	P16112	176	ACAN	40	0.0327957	0.602524	0.185357	0.0759899	0.700582	1.93882	0.359777	0.216136	0.174699	0.0783467	0.839178	0.32751	1.64619	0.160853	0.0949454	0
3281-19	SL006803	ANGL3	Q9Y5C1	27329	ANGPTL3	40	0.0261416	0.161817	0.0201056	0.185735	0.386338	3.81155	1.47848	0.0434732	0.0404098	0.035253	0.0250241	0.104654	0.646519	0.119517	0.119634	0
3283-21	SL006544	BGH3	Q15582	7045	TGFBI	1	0.0609841	0.423782	0.216063	0.0775587	0.0822099	0.615529	0.663257	0.211065	0.337186	0.245784	0.711034	0.408936	0.616627	0.149913	0.15824	0
3284-75	SL007804	BGN	P21810	633	BGN	40	0.045165	0.145868	0.203581	0.103666	0.0881052	2.03261	1.14666	0.0898318	0.127316	0.0345644	0.155642	0.312232	3.22606	0.172724	0.0531341	0
3285-23	SL000310	C1r	P00736	715	C1R	0.005	0.240559	0.398717	0.462888	0.441187	0.452629	0.468339	0.638625	0.462905	0.394085	0.433296	0.559174	0.453606	0.603002	0.393221	0.751731	0
3289-19	SL010449	Carbonic Anhydrase X	Q9NS85	56934	CA10	40	0.0451374	0.070375	0.0357223	0.0326524	0.0234147	0.832773	0.127067	0.045648	0.073335	0.0992097	0.0520382	0.0948718	4.49998	0.095741	0.142871	1
3290-50	SL008773	CD109	Q6YHK3	135228	CD109	40	0.0483284	0.228427	0.0485957	0.0965036	0.0525581	1.50567	0.298648	0.0280179	0.0509098	0.0468159	0.124507	0.1962	2.77722	0.0519013	0.0335772	0
3291-30	SL002706	CD23	P06734	2208	FCER2	1	0.0485333	0.221051	0.10144	0.0585554	0.0478674	0.410754	0.283801	0.132805	0.239822	0.101496	0.0806154	0.115822	0.450203	0.0450012	0.0541672	0
3292-75	SL010450	CD48	P09326	962	CD48	1	0.0309941	0.944633	0.23373	0.229268	0.787394	1.65883	0.209293	0.28518	0.952146	0.126667	0.906252	2.44157	0.616038	0.236009	0.18353	0
3293-2	SL006108	CD5L	O43866	922	CD5L	0.005	0.106677	0.536071	0.102839	0.116946	0.366848	0.116403	0.102067	0.101666	0.0979662	0.287277	0.393373	0.257275	0.19601	0.129665	0.104768	0
3294-55	SL010451	CFC1	P0CG37	55997	CFC1	40	0.0317726	0.793154	0.0738174	0.0596074	0.23808	0.145901	4.32767	0.0562824	0.280675	0.154552	0.504779	0.174324	0.2528	0.0620388	0.068278	0
3296-92	SL008623	CNTN2	Q02246	6900	CNTN2	40	0.0380257	0.0408393	0.0441044	0.0941795	0.455083	2.64089	0.282121	0.0409719	0.0673159	0.177641	0.364216	0.0360991	1.89599	0.176359	0.0663957	0
3298-52	SL010454	Contactin-4	Q8IWV2	152330	CNTN4	1	0.0223262	0.260321	0.0309648	0.018673	0.0150945	0.958292	0.113285	0.0199609	0.199096	0.108128	0.0996223	0.101147	1.77543	0.0157824	0.0472285	0
3299-29	SL010455	Contactin-5	O94779	53942	CNTN5	40	0.021732	0.055415	0.0230482	0.0271759	0.014134	0.104159	0.0109699	0.0268015	0.0289458	0.0678657	0.00878934	0.0497788	0.0144826	0.0180869	0.0425713	1
3302-58	SL007049	CYTF	O76096	8530	CST7	1	0.0454796	0.0907493	0.0416745	0.0368308	0.346231	2.67206	0.17601	0.0511817	0.0435142	0.0593707	0.0432549	0.858976	0.695632	0.0923124	0.0319462	0
3303-23	SL004438	Cystatin M	Q15828	1474	CST6	1	0.0494425	0.436688	0.0308219	0.0346512	0.05007	0.739007	0.34321	0.0759796	0.159944	0.0438471	0.472931	0.0726992	0.211738	0.0656135	0.053212	0
3305-6	SL010457	DLL4	Q9NR61	54567	DLL4	1	0.0669639	0.795517	0.0726512	0.0698491	0.167746	1.43696	1.67497	0.114047	0.0933411	0.21579	0.143884	0.83036	0.705508	0.147443	0.122492	0
3310-62	SL017613	FCG2A/B	P12318 P31994		FCGR2A FCGR2B	1	0.0505871	0.114602	0.0105492	0.0162581	0.0710353	0.11952	0.129609	0.0187067	0.0386966	0.0210966	0.0339163	0.0456731	0.418555	0.0284123	0.0152963	1
3311-27	SL008609	FCG3B	O75015	2215	FCGR3B	0.005	0.0372166	0.0361945	0.0400906	0.0614766	0.59629	0.168153	0.0741774	0.0344292	0.0984198	0.304487	0.194395	0.0778394	1.79004	0.019768	0.0524661	0
3312-64	SL010461	FCGR1	P12314	2209	FCGR1A	40	0.0163396	0.114422	0.0138029	0.1737	0.995604	4.80056	0.757948	0.138084	0.0908127	0.0559105	0.0688579	0.333524	0.23066	0.257054	0.249418	0
3313-21	SL006542	FCN2	Q15485	2220	FCN2	1	0.0582967	0.115659	0.165778	0.0776395	0.11901	1.79984	0.0871589	0.149355	0.0870889	0.111414	0.16771	0.146095	2.67619	0.0850403	0.0989389	1
3314-74	SL004858	GFRa-1	P56159	2674	GFRA1	40	0.019496	0.0409968	0.0487282	0.020103	0.00656573	0.238519	0.127566	0.00579522	0.0444337	0.0100701	0.0211809	0.0283361	0.222244	0.0113905	0.0299416	1
3315-15	SL010463	GPC2	Q8N158	221914	GPC2	40	0.0335417	0.0792696	0.0190504	0.0233253	0.0269982	0.966788	0.104041	0.0464505	0.0489587	0.134574	0.0239217	0.0283198	1.08479	0.0211812	0.0225961	1
3316-58	SL004466	Heparin cofactor II	P05546	3053	SERPIND1	0.005	0.0486535	0.132703	0.216956	0.166873	0.0560635	1.2927	0.39227	0.23869	0.145393	0.0845963	0.508472	0.257059	0.262299	0.128509	0.0538573	0
3317-33	SL004860	HTRA2	O43464	27429	HTRA2	40	0.0343819	0.233372	0.0346424	0.140494	0.131449	4.43139	0.117476	0.0717169	0.0750184	0.596296	0.146113	0.360871	4.29852	0.112056	0.0402075	0
3320-49	SL005087	IGFBP-7	Q16270	3490	IGFBP7	1	0.0423345	0.233363	0.145748	0.0765126	0.107861	0.415746	0.237772	0.120847	0.173243	0.27154	0.407696	0.166666	1.30161	0.14397	0.0456652	0
3321-2	SL007385	IL24	Q13007	11009	IL24	40	0.0240259	0.00898174	0.0064574	0.00377772	0.0522519	0.171799	0.00924174	0.00496291	0.00618084	0.0412001	0.00346495	0.0116845	0.0402904	0.0165162	0.00685469	1
3322-52	SL010464	LRIG3	Q6UXM1	121227	LRIG3	40	0.0349102	0.0731479	0.07224	0.0945568	0.109613	2.88365	0.62855	0.0379196	0.131415	0.0656899	0.0272999	0.268926	4.05314	0.12545	0.0595726	0
3323-37	SL004610	LRP8	Q14114	7804	LRP8	40	0.0365235	0.0312873	0.0526812	0.068713	0.514411	3.12738	0.0473535	0.0318509	0.0514326	0.0955126	0.12916	0.0504163	2.9194	0.0712532	0.0406655	0
3324-51	SL007674	LY9	Q9HBG7	4063	LY9	40	0.0555551	0.0761883	0.0543265	0.0305613	0.371969	1.82829	0.256806	0.0305826	0.034324	0.0280568	0.111024	0.17255	3.04053	0.0417725	0.0808378	0
3325-2	SL010465	MATN2	O00339	4147	MATN2	1	0.0388628	0.488352	0.471602	0.0883966	0.0858737	0.888896	0.600572	0.1341	0.529897	0.0933508	0.742057	0.510404	1.24618	0.0702174	0.175761	0
3326-58	SL004805	Nectin-like protein 2	Q9BY67	23705	CADM1	40	0.047932	0.125097	0.0713536	0.0860367	0.417795	0.544067	0.540209	0.123366	0.0872554	0.133885	0.323413	0.352939	3.13892	0.0673948	0.0548981	0
3327-27	SL007673	NET4	Q9HB63	59277	NTN4	1	0.023285	0.110972	0.0221915	0.0352813	0.278208	1.47577	0.0316264	0.077855	0.029394	0.135392	0.192392	0.180315	0.0347193	0.0574939	0.0182344	1
3329-14	SL004515	PGRP-S	O75594	8993	PGLYRP1	1	0.0763328	1.1382	0.241183	0.0457707	0.118189	0.101945	0.604003	0.108382	0.189786	0.175568	0.0497842	0.0726407	0.760649	0.168298	0.402123	0
3331-8	SL010468	RGMB	Q6NW40	285704	RGMB	1	0.0190416	0.919924	0.204734	0.0491646	0.593561	0.111019	1.09386	0.160174	0.618186	0.161574	0.439691	0.0936906	1.24776	0.0512747	0.051664	0
3332-57	SL010469	RGM-C	Q6ZVN8	148738	HFE2	1	0.0389927	0.437004	0.311733	0.0964026	0.349357	1.5305	0.989646	0.156282	0.488857	0.180904	0.0658698	0.325899	2.51178	0.0502533	0.18233	0
3336-50	SL001998	TFPI	P10646	7035	TFPI	1	0.0314079	0.0713144	0.0570776	0.0282009	0.00593962	0.335557	0.136274	0.0790207	0.161206	0.236177	0.176656	0.12348	1.52255	0.0792553	0.00654067	0
3339-33	SL007206	TSP2	P35442	7058	THBS2	1	0.0221049	0.116022	0.79082	0.00936947	0.0612755	0.121456	0.0262213	0.00587232	0.027916	0.109826	0.0475916	0.231191	0.366228	0.0149301	0.0210547	0
3340-53	SL007207	TSP4	P35443	7060	THBS4	1	0.0423091	1.20439	0.072754	0.0298253	0.0440981	0.690481	1.13643	0.0301261	0.235971	0.274019	0.774904	0.156338	0.76675	0.0453542	0.138709	0
3341-33	SL006892	ABL1	P00519	25	ABL1	40	0.0340718	0.108259	0.0415199	0.124212	0.117079	2.69206	0.0417571	0.0961658	0.0421948	0.0271603	0.0701509	0.117879	0.629955	0.0934615	0.0486363	1
3343-1	SL005574	Aminoacylase-1	Q03154	95	ACY1	1	0.0454024	0.103935	0.0339879	0.0345227	0.0316862	0.805275	0.0798051	0.157666	0.266834	0.488326	0.546783	0.443675	0.207749	0.13103	0.0894425	0
3344-60	SL000272	Antithrombin III	P01008	462	SERPINC1	0.005	0.0430672	0.0233242	0.0693682	0.13083	0.11334	0.20524	0.0630987	0.0956299	0.135938	0.322722	0.0396122	0.068999	0.616852	0.0497227	1.54812	0
3346-72	SL010520	AURKB	Q96GD4	9212	AURKB	40	0.0459204	0.24307	0.0633059	0.119837	0.134897	1.82331	0.430793	0.0705619	0.0786569	0.173376	0.127363	0.150418	3.007	0.0933494	0.115001	0
3347-9	SL002792	BARK1	P25098	156	ADRBK1	40	0.0606202	0.787394	0.424115	0.0864581	0.174078	0.35129	1.81853	0.0781267	0.56852	1.06994	0.567673	0.130536	0.477718	0.133779	0.409794	0
3348-49	SL003994	BMP-1	P13497	649	BMP1	1	0.0536638	0.0529034	0.158899	0.0759318	0.14269	0.475244	0.178726	0.0602726	0.53328	0.0795828	0.136046	0.263609	0.623735	0.361613	0.13995	0
3350-53	SL010491	CAMK2A	Q9UQM7	815	CAMK2A	40	0.0204346	0.329494	2.09403	0.540103	0.691867	0.203333	1.24635	0.234369	0.340216	0.797307	0.342762	0.130943	0.453501	0.521051	0.930052	0
3351-1	SL010492	CAMK2B	Q13554	816	CAMK2B	40	0.0233013	0.331529	1.37227	0.278645	0.287982	0.439261	0.362428	0.134277	0.0807926	0.447182	0.0672023	0.0822083	1.12319	0.34178	0.55158	0
3352-80	SL010288	Carbonic anhydrase 6	P23280	765	CA6	1	0.0569754	0.42041	0.0329395	0.0389504	0.0225272	0.154825	0.0842934	0.0198518	0.0380303	0.0584726	0.0814377	0.0236447	0.711683	0.025479	0.0400873	1
3356-50	SL004868	Carbonic anhydrase VII	P43166	766	CA7	40	0.0219665	0.0768456	0.0290653	0.0742733	0.228295	3.36507	0.0304727	0.0864428	0.0284354	0.0275523	0.0381836	0.0552403	0.454211	0.0426513	0.0139943	0
3357-67	SL010495	CDK2/cyclin A	P24941 P20248	1017 890	CDK2 CCNA2	40	0.0206832	0.285533	0.0522976	0.0446421	0.131257	3.58594	0.230813	0.237399	0.173097	0.107243	0.0717444	0.167303	2.47093	0.0484349	0.0526877	0
3358-51	SL010496	CDK5/p35	Q00535 Q15078	1020 8851	CDK5 CDK5R1	40	0.049631	0.135425	0.0227267	0.0256004	0.034748	1.84627	0.131932	0.0349188	0.0330312	0.0864448	0.0419738	0.0697436	3.89739	0.0540026	0.0588036	1
3359-11	SL010522	CDK8/cyclin C	P49336 P24863	1024 892	CDK8 CCNC	40	0.0318705	0.0563347	0.0373328	0.0127991	0.0810946	1.6327	0.0703378	0.0218499	0.0297683	0.0705147	0.024721	0.0824407	4.75002	0.0469739	0.0237469	1
3360-50	SL003726	Chk2	O96017	11200	CHEK2	40	0.0272473	0.019386	0.0117777	0.00981548	0.018204	0.100522	0.0416409	0.00870942	0.0140194	0.00618472	0.0152854	0.00636604	0.839069	0.0129299	0.0108885	1
3361-26	SL010610	CLC4K	Q9UJ71	50489	CD207	40	0.0408476	0.0303148	0.0123949	0.0112103	0.00896462	0.193566	0.0301356	0.0195783	0.0107122	0.0208679	0.0197589	0.0132058	0.377826	0.0159896	0.0131157	1
3362-61	SL009400	CRDL1	Q9BU40	91851	CHRDL1	1	0.0517813	0.307069	0.191711	0.134092	0.103134	0.437846	0.44159	0.10213	0.358918	0.187989	0.585296	0.166553	0.955162	0.135086	0.366216	0
3363-31	SL004781	CSK	P41240	1445	CSK	1	0.0487265	1.13783	0.699312	0.138875	0.31848	0.111029	1.12914	0.0140314	0.407136	2.784	0.332368	0.306732	0.628724	0.260686	0.272611	0
3364-76	SL006910	Cathepsin V	O60911	1515	CTSV	40	0.0419964	0.0246914	0.028045	0.137592	0.110694	1.23551	0.323806	0.0164792	0.0370203	0.162753	0.192349	0.0615571	1.42705	0.0467475	0.055911	0
3365-7	SL010612	Dkk-4	Q9UBT3	27121	DKK4	1	0.0428376	0.445224	0.0427049	0.47903	0.430931	1.37657	0.622277	0.235431	0.427018	0.0898491	0.0474606	0.405909	1.01086	0.174156	0.514877	0
3366-51	SL006550	ECM1	Q16610	1893	ECM1	0.005	0.0894729	0.217923	0.157742	0.587876	0.268098	1.20887	0.106828	0.359497	0.248732	0.811972	0.344702	0.276527	0.426378	0.258577	0.450729	0
3367-8	SL006777	FETUB	Q9UGM5	26998	FETUB	0.005	0.0389349	0.0525483	0.0226126	0.0176618	0.0140493	0.0450956	0.165963	0.0168036	0.0144813	0.0181754	0.744935	0.0136593	0.312205	0.00864511	0.0199551	1
3373-5	SL004654	Granzyme H	P20718	2999	GZMH	40	0.0307799	0.196573	0.0608241	0.0811423	0.0821383	3.08867	0.392697	0.236784	0.0990855	0.0622125	0.122144	0.125398	1.05217	0.131184	0.0846985	0
3374-49	SL010499	HCK	P08631	3055	HCK	40	0.0225365	0.174019	0.0299187	0.050148	0.0343862	1.53889	0.0985307	0.0979681	0.0509065	0.0259639	0.0603502	0.0443759	5.11441	0.0192062	0.0733163	1
3376-49	SL010613	IL-17 RD	Q8NFM7	54756	IL17RD	40	0.0276495	0.645609	0.133953	0.112348	0.15786	2.25223	0.53118	0.408346	0.375131	0.126285	0.165309	0.358402	1.52324	0.199247	0.79365	0
3378-49	SL000064	Kallikrein 7	P49862	5650	KLK7	0.005	0.429012	0.502998	0.876311	0.547752	0.52516	0.98823	0.572487	0.751531	0.482675	0.525301	1.42628	0.595162	2.3993	0.496057	0.543137	0
3379-29	SL007228	KPCI	P41743	5584	PRKCI	40	0.0259276	0.398309	0.00753024	0.070503	0.0603237	0.590699	3.2144	0.0751027	0.205504	0.0315015	0.385571	0.400681	0.421359	0.0725414	0.0878401	0
3381-24	SL010500	LYNB	P07948	4067	LYN	1	0.0483828	0.0835425	0.135408	1.30227	0.827157	1.28892	0.394629	0.393848	0.5864	1.79262	0.0170419	0.306509	0.184541	0.539231	0.805173	0
3387-1	SL010508	PAK3	O75914	5063	PAK3	40	0.0770454	0.130449	0.0555728	0.0568582	0.0573374	0.824273	0.292864	0.0717604	0.0659086	0.103189	0.0590128	0.117175	3.43965	0.0613726	0.655522	0
3388-58	SL010510	PAK7	Q9P286	57144	PAK7	40	0.034002	0.151548	0.0408429	0.0618985	0.0547209	2.4314	0.0652868	0.0546795	0.0386253	0.129848	0.0928357	0.0756541	3.893	0.085335	0.200566	0
3389-7	SL000550	PCI	P05154	5104	SERPINA5	0.005	0.065646	0.526255	0.44787	0.878679	0.204288	0.431631	0.811847	0.299767	0.432021	0.416261	2.29207	0.162637	0.317344	0.814815	0.156764	0
3390-72	SL010512	PIK3CA/PIK3R1	P42336 P27986	5290 5295	PIK3CA PIK3R1	40	0.0190177	0.10653	0.275785	0.164522	0.210133	0.18638	2.85529	0.0992729	0.148999	0.116972	0.132227	0.164259	2.41382	0.0862545	0.0581008	0
3391-10	SL007250	PK3CG	P48736	5294	PIK3CG	1	0.0652261	0.0513235	0.0400319	0.0625832	0.0710051	2.91771	0.0559534	0.064095	0.0441972	0.0706088	0.0541645	0.0476378	2.91826	0.0548001	0.118283	1
3392-68	SL017614	PKB a/b/g	P31749 P31751 Q9Y243	207 208 10000	AKT1 AKT2 AKT3	1	0.0568185	0.0456195	0.208334	0.2667	0.19205	0.298698	0.155056	0.417095	0.0949689	0.0769943	0.0683941	0.0527352	3.37878	0.0517313	0.477297	0
3394-81	SL005258	PLK-1	P53350	5347	PLK1	40	0.0321864	0.399802	0.129198	0.0829475	0.0570932	5.40147	0.125047	0.119305	0.0803917	0.0663439	0.146108	0.219504	0.390458	0.144514	0.198468	0
3396-54	SL000565	Renin	P00797	5972	REN	1	0.0243153	0.0481421	0.0451742	0.0263192	0.193144	1.47183	0.0963686	0.0195391	0.130191	0.00641886	0.0677037	0.0167899	0.248734	0.256224	0.0267439	0
3397-7	SL010616	SHP-2	Q06124	5781	PTPN11	40	0.0461298	1.42142	0.795115	0.358373	0.379197	0.0186657	2.36409	0.0785428	0.336057	0.835915	0.288409	0.111647	0.0655759	0.491287	0.283902	0
3399-31	SL007560	STAB2	Q8WWQ8	55576	STAB2	1	0.0702275	0.130691	0.0860258	0.0883433	0.209317	5.01545	0.0786586	0.146022	0.113609	0.107681	0.161577	0.0928699	1.42616	0.071165	0.0858873	0
3400-49	SL007747	TBK1	Q9UHD2	29110	TBK1	40	0.0199157	0.0911198	0.0174168	0.0291009	0.0251496	3.73905	1.68363	0.0209703	0.0355612	0.0612698	0.0202454	0.13817	0.9614	0.0333989	0.0573469	0
3401-8	SL005261	TCPTP	P17706	5771	PTPN2	40	0.0239009	0.0430604	0.0772112	0.0351001	0.135467	6.45036	0.0979075	0.21008	0.0697013	0.0682103	0.0738617	0.041263	2.07257	0.125561	0.0576648	0
3403-1	SL010617	TPSB2	P20231	64499	TPSB2	1	0.0505993	0.10281	0.039138	0.0234635	0.0308074	0.264515	0.108481	0.0350896	0.091209	0.028771	0.124608	0.0262203	0.0599277	0.0213004	0.0747121	1
3404-51	SL010619	TPSG1	Q9NRR2	25823	TPSG1	40	0.0255426	0.0146434	0.00370761	0.0128463	0.00796527	0.0722518	0.00257746	0.0142084	0.00351264	0.00357476	0.00618479	0.00539597	0.0229508	0.00523614	0.00856061	1
3405-6	SL010529	UFC1	Q9Y3C8	51506	UFC1	40	0.0282617	1.07896	0.32335	0.0205621	0.254726	1.10637	2.41086	0.0244654	0.464536	0.686947	1.34821	0.11606	0.405654	0.430404	0.271476	0
3412-7	SL000104	Bcl-2	P10415	596	BCL2	40	0.0315791	0.294395	0.00958435	0.218701	0.395958	5.30385	1.80863	0.0476065	0.0538225	0.0170063	0.168964	0.364095	0.427301	0.11926	0.084529	0
3413-50	SL003703	BFL1	Q16548	597	BCL2A1	1	0.0244274	0.07032	0.483391	0.35411	0.0848563	1.31376	0.957462	0.229663	0.7137	1.81464	0.256079	0.0921447	0.485862	0.185127	0.18967	0
3414-40	SL006374	BMX	P51813	660	BMX	40	0.02072	0.125013	0.14327	0.107658	0.115406	1.05782	1.62665	0.371783	0.237882	0.140692	0.197515	0.294792	1.57572	0.165743	0.276324	0
3415-61	SL004660	BSP	P21815	3381	IBSP	40	0.04849	0.901521	0.300755	0.113708	0.108731	0.20441	0.224852	0.0462828	0.194396	0.251044	0.387683	0.188087	2.10474	0.11637	0.111698	0
3416-2	SL010521	BTK	Q06187	695	BTK	1	0.0232716	0.827764	0.820385	0.808841	0.709281	0.123463	0.366966	0.121734	0.395911	1.71892	0.472324	0.241241	0.858504	0.297345	0.292555	0
3418-12	SL010490	CAMK1D	Q8IU85	57118	CAMK1D	1	0.0703971	0.196021	0.0827231	0.115653	0.194319	1.75697	0.116375	0.193129	0.262433	0.207803	0.180684	0.0844037	0.796104	0.128019	0.22084	0
3419-49	SL010493	CAMK2D	Q13557	817	CAMK2D	40	0.0211225	0.267197	1.01892	0.360887	0.580247	1.08241	0.622256	0.141805	0.328669	0.764971	0.258798	0.0316579	0.0268374	0.316375	0.60551	0
3420-21	SL004869	Carbonic anhydrase XIII	Q8N1Q1	377677	CA13	40	0.0353299	0.526076	0.228347	0.242533	0.457412	0.177046	0.235429	0.229358	0.300589	1.06034	0.734153	0.398026	0.512928	0.337839	0.238212	0
3421-54	SL004635	CD30 Ligand	P32971	944	TNFSF8	40	0.0294355	0.226949	0.0523409	0.139387	0.143989	1.90289	0.154319	0.0536418	0.049741	0.0836329	0.0850189	0.285109	1.87773	0.085994	0.067526	0
3422-4	SL010494	CDK1/cyclin B	P06493 P14635	983 891	CDC2 CCNB1	40	0.0188293	0.0692731	0.0197972	0.0971593	0.0339552	3.57782	1.85164	0.0367069	0.0398227	0.0313884	0.0552598	0.0738368	0.483615	0.0446164	0.0796502	0
3423-59	SL005250	Chymase	P23946	1215	CMA1	40	0.0185591	0.365007	0.00717544	0.503133	1.02184	1.78822	2.25785	0.328872	0.538612	0.109722	0.21147	0.693834	0.391436	0.236649	0.716146	0
3427-63	SL007324	CSK21	P68400	1457	CSNK2A1	40	0.0181331	0.340077	0.0719111	0.288468	0.429442	4.58744	1.85327	0.0135169	0.0336441	0.0465235	0.0518771	0.251078	1.61806	0.0756958	0.137477	0
3431-54	SL004137	EphA1	P21709	2041	EPHA1	1	0.0445311	0.151443	0.0851569	0.154167	0.260181	2.3186	0.0316301	0.1611	0.141768	0.0474822	0.183934	0.0725754	2.06605	0.0997498	0.121443	0
3432-21	SL010498	EPHA3	P29320	2042	EPHA3	40	0.02104	0.0171541	0.00810647	0.00194109	0.00685642	0.307935	0.0205123	0.0120681	0.134782	0.00820073	0.00592079	0.0100845	0.0538929	0.0022537	0.0396082	1
3434-34	SL010349	FN1.3	P02751	2335	FN1	0.005	0.0997765	0.141696	0.171223	0.323333	0.495721	0.237015	0.202188	0.178093	0.284124	0.397686	0.571622	0.220346	0.743889	0.217042	0.288314	0
3435-53	SL010348	FN1.4	P02751	2335	FN1	0.005	0.119747	0.448701	0.40501	0.512255	0.723564	1.63199	0.366225	0.315396	0.414885	0.486296	0.395885	0.403283	1.40862	0.448763	0.320188	0
3437-80	SL004636	Flt-3	P36888	2322	FLT3	1	0.0878391	0.156476	0.0861033	0.0899082	0.198269	4.19302	0.0886921	0.179096	0.148951	0.121404	0.153041	0.0797771	1.22232	0.0801648	0.0999603	1
3438-10	SL009324	FSTL3	O95633	10272	FSTL3	1	0.0570777	0.677669	0.209329	0.24951	0.107421	0.653077	0.458747	0.137683	0.419647	0.134772	0.354456	0.587364	1.50942	0.142608	0.205827	0
3440-7	SL004298	granzyme A	P12544	3001	GZMA	40	0.0300221	0.021676	0.0333217	0.193668	0.0954566	2.27048	0.078546	0.0738434	0.281612	0.0589419	0.218071	0.189639	2.30005	0.0584546	0.0715852	0
3441-64	SL017188	GSK-3 alpha/beta	P49840 P49841	2931 2932	GSK3A GSK3B	40	0.0261915	0.76492	0.194326	0.0138231	0.0889826	0.719732	1.44509	0.0276616	0.23748	0.325935	0.488381	0.0365941	1.04393	0.0605711	0.187207	0
3443-61	SL010523	HIPK3	Q9H422	10114	HIPK3	40	0.0213023	0.0350416	0.00691879	0.00304041	0.00470773	0.13416	0.0609021	0.00260197	0.00493184	0.0198993	0.00458598	0.0226064	2.38215	0.00614173	0.00261945	1
3445-53	SL004151	IL-15 Ra	Q13261	3601	IL15RA	40	0.0207028	0.0220341	0.0623464	0.0466043	0.0843672	7.46093	0.0269802	0.0468034	0.0372832	0.0338637	0.0640146	0.0234653	1.69404	0.123157	0.0645463	1
3446-7	SL004152	IL-18 Ra	Q13478	8809	IL18R1	1	0.0426831	0.0326441	0.0307251	0.0176399	0.0222687	0.807321	0.0424365	0.0195193	0.0302094	0.0745137	0.0373261	0.0697002	4.51655	0.0193185	0.0202243	1
3447-64	SL000039	IL-8	P10145	3576	CXCL8	40	0.0312143	1.50528	0.266307	0.0573701	0.253175	0.376701	2.8091	0.0548874	0.0365306	0.0931653	0.0104988	0.115447	0.122393	1.06871	0.36924	0
3448-13	SL004125	IR	P06213	3643	INSR	40	0.0480353	0.0812311	0.0397719	0.0583473	0.217946	2.35945	0.331843	0.0302295	0.0529917	0.204579	0.154153	0.274083	4.31928	0.103436	0.0271575	0
3449-58	SL004876	Kallistatin	P29622	5267	SERPINA4	0.005	0.0395002	0.08628	0.158586	0.165678	0.100063	1.07507	0.250416	0.12035	0.0675646	0.181468	0.77091	0.166082	0.132149	0.149537	0.266339	0
3450-4	SL001797	Kallikrein 6	Q92876	5653	KLK6	1	0.0401668	0.0229325	0.0154029	0.0207864	0.0232247	0.667443	0.017016	0.0199528	0.0230118	0.014582	0.0363853	0.0292069	3.93745	0.0169239	0.0294475	1
3452-17	SL006916	LCK	P06239	3932	LCK	40	0.0195266	0.19388	0.0332652	0.0550632	0.049177	1.33182	0.0931923	0.0352088	0.0217846	0.0271978	0.0172148	0.0551573	2.86465	0.0779634	0.0491105	1
3453-87	SL006917	LYN	P07948	4067	LYN	40	0.0424941	0.212074	0.0822802	1.28413	0.905129	0.400565	0.333318	0.326672	0.532557	2.32683	0.10478	0.0877269	0.26988	0.460294	0.644989	0
3457-57	SL005084	Periostin	Q15063	10631	POSTN	40	0.0337987	0.324636	0.159065	0.0266396	0.417676	1.52286	0.196113	0.0505713	0.102257	0.0387176	0.234994	0.220958	3.14929	0.0395351	0.53257	0
3459-49	SL004155	PDGF Rb	P09619	5159	PDGFRB	40	0.0427763	0.0338453	0.0152562	0.0177409	0.200971	0.497962	0.121038	0.0533828	0.0266902	0.0235346	0.115713	0.0702796	1.33801	0.0164229	0.012767	0
3461-58	SL009089	PGCB	Q96GW7	63827	BCAN	40	0.061169	0.116629	0.109089	0.119999	0.198299	0.732692	1.23228	0.123597	0.160212	0.35189	0.26515	0.142547	1.55241	0.221315	0.23663	0
3466-8	SL010513	PRKACA	P17612	5566	PRKACA	40	0.0707641	1.32328	0.396926	0.244423	0.129596	0.0677516	2.13689	0.0651074	0.401946	1.7796	0.265077	0.305067	0.0286907	0.188495	0.132596	0
3469-74	SL010515	RPS6KA3	P51812	6197	RPS6KA3	40	0.0472481	1.01363	0.328006	0.0916108	0.157508	0.248891	2.6681	0.0894664	0.198114	0.555754	0.909966	0.219736	0.372467	0.224687	0.109033	0
3470-1	SL001945	sE-Selectin	P16581	6401	SELE	1	0.0258309	0.0329569	0.0227516	0.0330459	0.211307	0.220526	0.103105	0.0975009	0.0332095	0.262109	0.155929	0.0854952	0.880727	0.0223123	0.0218933	0
3471-49	SL010517	STK16	O75716	8576	STK16	1	0.0563568	0.158474	0.149058	0.110265	0.184805	1.81954	0.138411	0.423967	0.252287	0.347394	0.206551	0.0960531	0.469788	0.11986	0.211583	0
3472-40	SL000582	Survivin	O15392	332	BIRC5	40	0.0333999	0.162249	0.0305411	0.0465802	0.115459	0.605291	0.256394	0.0577261	0.0550902	0.141158	0.176023	0.161917	3.09508	0.050191	0.0992451	0
3473-78	SL005224	Thrombopoietin Receptor	P40238	4352	MPL	40	0.0342008	0.424739	0.0892982	0.377832	0.499233	2.73992	1.18505	0.483299	0.202705	0.0870538	0.361367	0.478057	1.95232	0.461712	0.374891	0
3474-19	SL002705	Thrombospondin-1	P07996	7057	THBS1	0.005	0.0603335	0.102262	0.104276	0.330926	1.14182	1.27652	0.250486	1.03098	0.318856	0.931578	0.0496198	0.532905	0.486038	1.24331	0.428934	0
3477-63	SL005225	TrkA	P04629	4914	NTRK1	40	0.0394146	0.437353	0.112443	0.161298	0.176817	0.706839	2.01363	0.339454	0.18985	0.273489	0.257675	0.169677	0.557785	0.12891	0.237459	0
3479-71	SL006480	TRY3	P35030	5646	PRSS3	40	0.0252862	0.0554346	0.0668231	0.129647	0.251606	2.96558	0.825656	0.109087	0.0837567	0.0974435	0.21712	0.227479	0.202909	0.235245	0.054379	0
3480-7	SL008122	DUS3	P51452	1845	DUSP3	40	0.0145317	0.970918	0.917522	0.242534	0.732643	0.698629	0.214853	0.315624	0.358847	1.71066	1.39651	0.543298	1.50105	0.510887	0.122732	0
3481-87	SL011073	XPNPEP1	Q9NQW7	7511	XPNPEP1	40	0.0542753	0.742892	0.185621	0.168093	0.1981	0.476533	2.34722	0.0620134	0.405019	0.230989	0.521059	0.203127	0.0242993	0.148845	0.198632	0
3484-60	SL000271	Angiotensinogen	P01019	183	AGT	0.005	0.0627598	0.0537073	0.0180319	0.0249018	0.0500667	0.0489051	0.0169173	0.0202992	0.0220978	0.0135873	0.930725	0.0174901	0.316127	0.0337305	0.014748	1
3485-28	SL000283	b2-Microglobulin	P61769	567	B2M	0.005	0.0435691	0.0705123	0.0659482	0.115416	0.0916902	1.95244	0.0790746	0.129164	0.065318	0.0778281	0.288306	0.177651	0.567361	0.10819	0.0900018	0
3486-58	SL000299	b-ECGF	P05230	2246	FGF1	40	0.0320972	0.0444459	0.0110152	0.0234003	0.0503571	0.588344	0.206213	0.0276128	0.0132298	0.0137427	0.0230817	0.0552928	0.657804	0.0243672	0.0260214	0
3487-32	SL003167	BLC	O43927	10563	CXCL13	40	0.0395308	0.123471	0.518668	0.020795	0.0403939	0.471023	0.241451	0.00567292	0.0532041	0.0244535	0.0326578	0.0851136	0.510127	0.0125026	0.0769319	0
3488-64	SL000342	Catalase	P04040	847	CAT	1	0.032789	0.833559	0.435669	0.582782	0.0854787	0.351175	0.912488	0.115868	0.581213	0.0138005	0.894236	0.6091	1.28073	0.197082	0.209125	0
3489-9	SL004331	CNTF	P26441	1270	CNTF	40	0.0216323	0.226237	0.0466108	0.0358804	0.163626	2.01989	0.353043	0.154431	0.112655	0.0230915	0.0728973	0.19733	0.362168	0.0611353	0.0717693	0
3492-58	SL000408	Epo	P01588	2056	EPO	40	0.0247474	0.0717832	0.0358922	0.0816505	0.635171	3.79666	0.206877	0.0214075	0.0103039	0.0414306	0.00766738	0.195559	0.344465	0.00431308	0.100215	0
3494-71	SL004335	FGF-17	O60258	8822	FGF17	40	0.0246186	0.121816	0.0669208	0.119205	0.304513	0.737226	0.504813	0.543322	0.150345	0.0596361	0.340704	0.221318	1.89864	0.114826	0.476418	0
3495-15	SL003172	GCP-2	P80162	6372	CXCL6	40	0.0906267	0.148907	0.126225	0.0662882	0.43576	1.56401	0.0734931	0.0771325	0.0526197	0.115888	0.113445	0.113192	2.44159	0.158675	0.154426	0
3497-13	SL002075	IFN-aA	P01563	3440	IFNA2	40	0.0269592	0.370659	0.0495646	0.101019	0.324134	3.69099	1.22943	0.286289	0.180254	0.143636	0.242252	0.365122	0.619531	0.0769771	0.12613	0
3498-53	SL001713	IL-17	Q16552	3605	IL17A	40	0.0269583	0.0498744	0.01159	0.0520531	0.0669327	0.394429	0.164873	0.0309154	0.367357	0.00947095	0.0692595	0.0775377	0.0565428	0.0319789	0.0464586	1
3499-77	SL004350	IL-17B	Q9UHF5	27190	IL17B	40	0.0174493	0.310712	0.0202601	0.184835	0.252493	0.962512	0.921591	0.198478	0.220279	0.0309825	0.220148	0.317386	0.461702	0.147324	0.121363	0
3503-4	SL003179	Integrin a1b1	P56199, P05556	3672 3688	ITGA1 ITGB1	1	0.0390607	0.0642584	0.0570945	0.250139	0.724269	0.477035	0.945819	0.0953791	0.133944	0.11315	0.291265	0.0207291	0.156793	0.0210258	0.324784	0
3504-58	SL004536	LEAP-1	P81172	57817	HAMP	1	0.0500346	0.153116	0.0313601	0.00245606	0.133672	0.0738914	0.0166278	0.0175965	0.0510657	0.0317271	0.348318	0.0359001	0.415103	0.218982	0.0302328	0
3505-6	SL000507	Lymphotoxin a1/b2	P01374, Q06643	4049 4050	LTA LTB	40	0.0479032	0.276811	0.0787192	0.164141	0.170664	8.0303	0.343235	0.162918	0.200337	0.132355	0.110521	0.388668	0.155911	0.117807	0.263143	0
3506-49	SL000508	Lymphotoxin a2/b1	P01374, Q06643	4049 4050	LTA LTB	40	0.0825634	0.305037	0.226833	0.217618	0.24259	1.85923	0.492766	0.276251	0.271401	0.390074	0.257589	0.355213	2.70442	0.264338	1.59742	0
3508-78	SL003187	MDC	O00626	6367	CCL22	1	0.0531201	0.699387	0.0516379	0.0882528	0.141053	0.866787	1.35066	0.141977	0.0781344	0.114099	0.128935	0.306403	0.277721	0.174361	0.131517	0
3509-1	SL003190	MIP-5	Q16663	6359	CCL15	1	0.0550941	0.485387	0.0832914	0.107066	0.225022	0.18348	0.0787719	0.148469	0.256747	0.0822706	0.13562	0.0386032	0.119672	0.0495416	0.0589893	0
3514-49	SL004008	Proteinase-3	P24158	5657	PRTN3	1	0.0360388	1.19173	0.10881	0.126131	0.241597	0.284423	0.735754	0.0937891	0.254723	0.139016	0.0250051	0.00904915	0.0780419	0.101437	0.193617	0
3516-60	SL004712	SDF-1	P48061	6387	CXCL12	1	0.0377139	1.50542	0.144122	0.268672	0.340155	1.86833	0.670747	0.135958	0.295997	0.362331	0.270129	0.18959	0.904748	0.383134	0.483509	0
3518-54	SL004015	TAFI	Q96IY4	1361	CPB2	0.005	0.0365775	0.095274	0.170776	0.0924415	0.317394	0.660215	0.390284	0.0760863	0.268352	0.365475	0.329163	0.0784038	0.267251	0.151612	0.129853	0
3519-3	SL003196	TARC	Q92583	6361	CCL17	1	0.0529707	0.158375	0.0254778	0.0926021	0.367325	0.835111	0.342558	0.128589	0.0808613	0.100871	0.0325525	0.214875	0.0997921	0.17214	0.0964608	0
3520-58	SL000089	TGF-b3	P10600	7043	TGFB3	40	0.020831	0.0432475	0.0630721	0.121035	0.575705	6.3945	0.0589648	0.0237566	0.0249285	0.0309012	0.0125444	0.17513	0.789659	0.0671164	0.160552	0
3521-16	SL000589	TSH	P01215 P01222	1081 12372	CGA TSHB	40	0.0474196	0.037632	0.016213	0.137311	0.0734618	1.08038	0.506707	0.149173	0.123535	4.26888	0.175539	0.154694	0.121135	0.028628	0.54529	0
3522-57	SL000615	Vasoactive Intestinal Peptide	P01282	7432	VIP	40	0.020618	0.216772	0.0415624	0.0752759	0.0686011	0.220323	1.99149	0.0363316	0.0409124	0.0211763	0.00818226	0.0699288	0.238469	0.0220163	0.371002	0
3534-14	SL003862	CD40 ligand, soluble	P29965	959	CD40LG	40	0.0186669	0.0284714	0.0143483	0.0307546	0.0743447	0.70999	0.603537	0.0746632	0.0588984	0.0863087	0.0169545	0.12383	0.841532	0.0971456	0.0306918	0
3535-84	SL004367	DKK1	O94907	22943	DKK1	1	0.0236944	0.517198	0.0469275	0.466851	0.486001	1.59262	0.773469	0.155428	0.381167	0.0617111	0.0874035	0.226238	0.402783	0.287173	0.568484	0
3538-26	SL009216	dopa decarboxylase	P20711	1644	DDC	40	0.0229927	0.0592623	0.201789	0.0441169	0.19476	7.85843	0.430265	0.1012	0.0761471	0.143142	0.0531203	0.286938	1.16119	0.140653	0.118537	0
3554-24	SL004258	Adiponectin	Q15848	9370	ADIPOQ	0.005	0.0698642	0.245966	0.083967	0.239782	0.0854083	0.218512	0.121897	0.111721	0.0984722	0.735511	0.0841375	0.0878654	0.467749	0.0915948	0.215043	0
3580-25	SL000249	a1-Antitrypsin	P01009	5265	SERPINA1	0.005	0.0756236	0.0525302	0.052778	0.076229	0.0670509	0.223315	0.05237	0.0363989	0.0449385	0.0402737	0.0910509	0.0435445	0.141336	0.0520045	0.0525332	1
3581-53	SL000251	a2-HS-Glycoprotein	P02765	197	AHSG	0.005	0.0719536	0.276378	0.184001	0.242562	0.513324	0.255594	0.165367	0.179089	0.184373	0.220918	0.442972	0.278952	0.177565	0.294149	0.232036	0
3583-54	SL005392	Arylsulfatase A	P15289	410	ARSA	1	0.0314764	0.0424905	0.0336349	0.0429119	0.0704546	1.17179	0.167084	0.137316	0.173411	0.325665	0.191213	0.532828	4.15697	0.193718	0.107096	0
3585-54	SL009341	BASI	P35613	682	BSG	1	0.0577044	0.571779	0.130931	0.278719	0.617302	3.30258	0.640229	0.222605	0.311551	0.210678	0.0920616	0.206706	0.988047	0.133488	0.313307	0
3587-53	SL007056	BMP10	O95393	27302	BMP10	1	0.0430135	0.174622	0.0704816	0.110362	0.316177	4.47212	0.183226	0.146374	0.0814756	0.0506782	0.052889	0.223105	1.5061	0.191604	0.107284	0
3591-51	SL004865	Cadherin-6	P55285	1004	CDH6	1	0.0650123	0.138267	0.188042	0.194999	0.350217	1.78243	0.116579	0.865031	0.294909	0.426248	0.237852	0.181108	0.452685	0.246796	0.219675	0
3592-4	SL010489	CAMK1	Q14012	8536	CAMK1	1	0.0563062	0.352283	0.101711	0.109758	0.146576	0.241287	1.39534	0.240592	0.315841	0.318701	0.300832	0.107932	0.77175	0.128577	0.147202	0
3593-72	SL003711	Caspase-3	P42574	836	CASP3	40	0.0436307	0.854684	0.411456	0.15519	0.123353	0.323662	1.6573	0.0263534	0.614117	0.925867	0.659931	0.223275	0.0877896	0.158042	0.0436075	0
3594-6	SL007121	CATE	P14091	1510	CTSE	40	0.0181065	0.011866	0.0115731	0.236802	0.244011	5.31528	0.065826	0.00980679	0.0080495	0.00909402	0.018437	0.0164838	0.083434	0.0106744	0.0752862	0
3600-2	SL006029	Chitotriosidase-1	Q13231	1118	CHIT1	1	0.0515781	0.173536	0.0315581	0.0626357	0.0460281	0.062234	0.174819	0.0226114	0.0493209	0.0607838	0.0283171	0.0340191	0.318747	0.023748	0.10754	1
3601-54	SL008936	CHL1	O00533	10752	CHL1	1	0.035512	0.471342	0.0459732	0.031306	0.085611	0.356277	0.214593	0.0278759	0.161217	0.100504	0.388754	0.183002	2.03423	0.0432175	0.0784772	0
3603-60	SL007640	CLC7A	Q9BXN2	64581	CLEC7A	1	0.0840729	0.323546	0.169269	0.209316	0.311526	3.21756	0.663723	0.3099	0.190719	0.169066	0.169476	0.287005	1.75281	0.241352	0.230706	0
3604-6	SL006694	CNDP1	Q96KN2	84735	CNDP1	1	0.031713	0.0336125	0.0838149	0.338499	0.131154	0.465709	0.0661804	0.0308861	0.3893	0.171635	0.259237	0.160382	0.255662	0.0210926	0.0361702	0
3605-77	SL011049	MASP3	P48740	5648	MASP1	1	0.0571535	0.566046	0.140134	0.157776	0.553157	1.71879	0.159698	0.84737	0.550401	0.485981	0.29968	0.129701	0.57663	0.18359	0.19932	0
3606-2	SL004120	Discoidin domain receptor 2	Q16832	4921	DDR2	1	0.0483865	0.427549	0.152131	0.219743	0.300749	3.20722	1.07158	0.350342	0.161615	0.323397	0.13661	0.193373	0.850352	0.149914	0.266159	0
3607-71	SL009412	DKK3	Q9UBP4	27122	DKK3	1	0.0640821	0.213657	0.197544	0.388471	0.771642	1.16819	0.201362	0.280445	0.231428	0.207488	0.235682	0.269504	2.22871	0.351811	0.782675	0
3608-12	SL008916	DPP2	Q9UHL4	29952	DPP7	1	0.0372008	0.733796	0.277597	0.434866	0.307396	0.78345	1.29028	0.173719	0.235853	2.1114	0.317778	0.385747	0.193043	0.154098	0.382276	0
3611-70	SL004060	Endothelin-converting enzyme 1	P42892	1889	ECE1	1	0.0300241	0.290324	0.0930744	0.0270765	0.0508277	0.40084	0.199975	0.0357629	0.127588	0.110081	0.0603346	0.174346	0.939573	0.0755078	0.0933117	0
3612-6	SL004845	EphB4	P54760	2050	EPHB4	1	0.0609208	0.592584	0.176257	0.1666	0.397774	2.16052	0.227327	0.485915	0.305556	0.378293	0.212929	0.118353	1.57015	0.1489	0.175815	0
3613-62	SL010462	FCN1	O00602	2219	FCN1	1	0.0509496	0.33258	0.20405	0.176171	0.367125	3.82047	0.491876	0.341732	0.242659	0.298298	0.104238	0.162375	0.884932	0.295131	0.280806	0
3616-3	SL008504	GNS	P15586	2799	GNS	40	0.0535919	0.166505	0.0476198	0.0828968	0.690324	0.264629	0.298692	0.239655	0.352988	0.0787218	0.0817617	0.0832355	1.25848	0.0886343	0.318524	0
3617-80	SL006512	HGFA	Q04756	3083	HGFAC	0.005	0.0463636	0.0110456	0.00336356	0.00512169	0.0115799	0.00608399	0.00377392	0.00225749	0.0161985	0.0107277	0.0485806	0.00400182	0.10538	0.00241044	0.00708693	1
3620-67	SL007806	IL22RA1	Q8N6P7	58985	IL22RA1	40	0.0496868	0.143339	0.111348	0.273483	0.174899	3.82494	0.166389	0.0648533	0.0733892	0.0964246	0.0504694	0.258623	0.373072	0.159046	0.0944794	0
3622-33	SL008909	LGMN	Q99538	5641	LGMN	1	0.0542868	0.830531	0.28887	0.32459	0.762615	3.14129	0.383377	1.10744	0.32614	0.579913	0.260795	0.228248	0.563408	0.43005	0.368975	0
3623-84	SL007059	LY86	O95711	9450	LY86	1	0.0496146	0.237081	0.17715	0.505944	0.318571	0.21763	0.255532	0.223963	0.480337	0.624428	0.636676	0.225495	0.328484	0.428478	0.465935	0
3624-3	SL011069	Marapsin	Q9BQR3	83886	PRSS27	1	0.083613	0.34232	0.101157	0.122063	0.357088	4.44029	0.110612	0.381166	0.340925	0.267777	0.197505	0.0932964	0.713357	0.146506	0.123875	0
3627-71	SL010376	MMEL2	Q495T6	79258	MMEL1	1	0.0673428	0.411412	0.226705	0.297465	0.40378	3.43751	0.188037	0.681372	0.353364	0.393351	0.345343	0.307186	0.59879	0.260209	0.42258	0
3628-3	SL010501	MP2K2	P36507	5605	MAP2K2	1	0.0314232	0.115515	0.03641	0.0458653	0.0342019	0.390199	0.0881478	0.0534511	0.190002	0.0934985	0.0447674	0.0892643	0.191541	0.0495292	0.0919364	1
3629-60	SL006805	MRCKB	Q9Y5S2	9578	CDC42BPB	1	0.0745518	0.533662	0.171236	0.174336	0.355357	5.67981	0.269528	0.512587	0.27843	0.371283	0.23213	0.170966	0.141425	0.211787	0.195741	0
3630-27	SL004804	Nectin-like protein 1	Q8N126	57863	CADM3	1	0.0674229	0.429535	0.239387	0.233591	0.428622	2.01977	0.219774	0.591995	0.468539	0.446439	0.34628	0.966416	0.514361	0.300092	0.256133	0
3633-70	SL008193	NID2	Q14112	22795	NID2	1	0.0585426	0.681923	0.147968	0.432919	0.189568	2.35641	0.786949	0.579809	0.179521	0.133136	0.1464	0.184127	0.940198	0.34029	0.497661	0
3634-5	SL005491	OBCAM	Q14982	4978	OPCML	1	0.0577218	0.409144	0.117264	0.111402	0.413126	3.55176	0.172321	0.550749	0.35805	0.45623	0.198995	0.104092	0.168688	0.164692	0.125685	0
3635-76	SL010530	OCAD1	Q9NX40	54940	OCIAD1	1	0.0535815	0.478353	0.186144	0.153944	0.318379	1.72359	0.331928	0.662182	0.31087	0.41468	0.28504	0.636137	1.47418	0.217673	0.226955	0
3636-37	SL007327	OLR1	P78380	4973	OLR1	1	0.0213132	1.69893	0.165932	0.0887731	0.207355	0.162332	1.50704	0.146643	0.141584	0.068033	0.00798753	0.0363994	0.202673	0.170376	0.252291	0
3640-14	SL005263	RAP	P30533	4043	LRPAP1	1	0.0663312	0.224291	0.1206	0.148779	0.172087	0.881922	0.120785	0.510781	0.211237	0.225872	0.177374	0.181637	0.145423	0.146093	0.151418	0
3641-49	SL000566	RBP	P02753	5950	RBP4	0.005	0.142236	0.338844	0.252279	0.253513	0.556551	2.8305	0.259617	0.537319	0.724625	0.346504	0.31544	0.277007	1.43997	0.247649	0.311667	0
3642-4	SL008588	SLAF5	Q9UIB8	8832	CD84	1	0.0577658	1.06837	0.202416	0.133386	0.295397	2.62606	1.66634	0.221419	0.148154	0.295274	0.162692	0.219533	0.963758	0.109279	0.209349	0
3644-5	SL010381	Soggy-1	Q9UK85	27120	DKKL1	1	0.0653231	0.400851	0.0917393	0.102065	0.493415	3.41167	0.134906	0.506111	0.504054	0.270435	0.237382	0.0887328	0.99714	0.15432	0.118766	0
3646-7	SL010518	TEC	P42680	7006	TEC	1	0.0627103	0.182818	0.321571	0.152819	0.212794	3.68833	0.215373	0.387253	0.197172	0.187037	0.136693	0.539371	2.41023	0.165589	0.23396	0
3647-49	SL018625	TLR4:MD-2 complex	O00206 Q9Y6Y9	7099 23643	TLR4 LY96	1	0.0639859	0.381481	0.185317	0.211064	0.303417	3.03963	0.336349	0.452213	0.319764	0.333099	0.259111	0.27435	1.01379	0.2364	0.29798	0
3651-50	SL003201	VEGF sR2	P35968	3791	KDR	1	0.031519	0.190096	0.111745	0.140189	0.239482	0.344592	0.426042	0.139329	0.21176	0.410004	0.30189	0.441957	2.2844	0.168453	0.0835888	0
3654-27	SL007531	BMPER	Q8N8U9	168667	BMPER	40	0.0201561	0.0281178	0.0479853	0.166995	0.284856	5.2264	0.0825201	0.0277011	0.015616	0.020097	0.0148106	0.0791865	0.153328	0.116106	0.0647834	1
3656-9	SL004864	Cadherin-12	P55289	1010	CDH12	40	0.0342581	0.336923	0.0447601	0.340108	0.854373	4.11474	0.979877	0.0978068	0.134905	0.0316862	0.121942	0.373234	0.0406704	0.393241	0.168018	0
3657-74	SL004720	Calcineurin B a	P63098	5534	PPP3R1	1	0.0616485	0.371069	0.0917158	0.0903508	0.557272	5.94783	0.218461	0.440884	0.30298	0.264485	0.153433	0.0874408	0.146184	0.106161	0.134647	0
3665-64	SL007471	COLEC12	Q5KU26	81035	COLEC12	1	0.0629596	0.623649	0.258616	0.200897	0.246741	2.85584	0.824874	0.628875	0.373909	0.890889	0.284481	0.310668	0.688543	0.326517	0.258423	0
3666-17	SL006830	complement factor H-related 5	Q9BXR6	81494	CFHR5	0.005	0.098325	0.234989	0.150225	0.190318	0.37063	3.4162	0.495001	0.312112	0.285756	0.287062	0.312174	0.176463	0.536277	0.180347	0.193974	0
3676-15	SL003679	IGF-II receptor	P11717	3482	IGF2R	1	0.0312362	0.168306	0.115837	0.111211	0.0479435	0.61682	0.0659675	0.122933	0.0982255	0.230589	0.480865	0.551748	0.247784	0.102939	0.038516	0
3681-87	SL003919	kallikrein 14	Q9P0G3	43847	KLK14	1	0.0745409	0.49614	0.140881	0.132765	0.828489	5.35509	0.242875	0.406851	0.418266	0.289112	0.23049	0.134692	0.200315	0.141313	0.205401	0
3684-78	SL004580	Macrophage scavenger receptor	P21757	4481	MSR1	40	0.0336493	0.186257	0.0499382	0.100864	0.139372	0.379843	0.254997	0.215407	0.238172	0.275231	0.115273	0.141006	0.51373	0.198904	0.910452	0
3685-53	SL010466	MFRP	Q9BY79	83552	MFRP	1	0.0528416	0.177345	0.0715124	0.101373	0.228309	6.05837	0.490522	0.0798781	0.0686593	0.0647593	0.0490894	0.969701	0.682442	0.190654	0.0539474	0
3700-15	SL000467	IgG	P01857	3500 3501 3502 3503 50802 3535	IGHG1 IGHG2 IGHG3 IGHG4 IGK@ IGL@	0.005	0.0341939	0.046823	0.0359346	0.0661781	0.0387235	0.0783373	0.0592594	0.0286995	0.0540925	0.121527	0.026886	0.0356484	0.261631	0.075533	0.0330532	1
3707-12	SL000254	Albumin	P02768	213	ALB	0.005	0.0539093	0.0899412	0.0501216	0.0865455	0.107144	0.0503424	0.107969	0.0592268	0.0597471	0.11907	0.177213	0.0812312	0.990522	0.198457	0.091022	1
3708-62	SL000252	a2-Macroglobulin	P01023	2	A2M	1	0.0375095	0.292607	1.30548	0.444557	0.891091	0.829841	0.407372	0.799411	0.81543	0.475883	0.069855	1.57418	0.971216	1.04878	0.580546	0
3709-4	SL000617	ALT	P24298	2875	GPT	1	0.0307579	0.186254	0.0469989	0.0359089	0.412566	0.0280294	5.07019	0.123571	0.153344	0.111688	0.093567	0.274767	0.0942793	0.0916405	0.0670035	0
3710-49	SL000268	Angiostatin	P00747	5340	PLG	1	0.0597433	0.169704	0.174272	0.148608	0.252363	1.27087	0.37646	0.271859	0.625264	0.164135	0.500695	0.575759	0.150779	0.155137	0.113568	0
3714-49	SL000382	CK-MB	P12277 P06732	1152 1158	CKB CKM	1	0.0419047	0.20335	0.046993	0.00678813	0.0337684	0.0957532	2.07069	0.0170655	1.77783	0.244111	0.0560319	0.0359665	0.0609398	0.0142243	0.0528534	0
3716-63	SL000458	IFN-g R1	P15260	3459	IFNGR1	40	0.0266301	0.19988	0.103989	0.172557	0.128963	4.26636	1.1074	0.26877	0.209981	0.0884444	0.313755	0.276029	0.834414	0.213384	0.271127	0
3719-2	SL000076	p27Kip1	P46527	1027	CDKN1B	40	0.0286683	0.0059687	0.0048562	0.0561824	0.0411965	0.0339429	0.0316469	0.0204045	0.0155082	0.00293131	0.00780872	0.0293959	0.00211007	0.00300454	0.0412506	1
3722-49	SL002517	TNF-a	P01375	7124	TNF	40	0.0246521	0.0820987	0.0196111	0.0143097	0.0374727	0.037556	0.197608	0.0261031	0.0217322	0.0103569	0.0681531	0.0720168	2.00926	0.0309907	0.0365349	1
3723-1	SL000306	BNP-32	P16860	4879	NPPB	40	0.0183948	0.19205	0.0396124	0.114087	0.28916	0.196932	1.11322	0.176423	0.120925	0.0656226	0.204981	0.394445	0.598613	0.316232	0.346333	0
3726-62	SL003970	PTH	P01270	5741	PTH	40	0.0472547	0.119456	0.121009	0.113994	0.0967545	1.29332	0.206575	0.114321	0.0977101	0.168691	0.0687995	0.0981124	0.918148	0.117507	0.108295	0
3727-35	SL011509	PYY	P10082	5697	PYY	40	0.0330314	0.777805	0.0513436	0.154284	0.546393	1.43883	0.320919	0.0886686	0.0925175	0.607016	0.0989985	0.0526224	2.13818	0.0707051	0.181136	0
3728-52	SL000570	Secretin	P09683	6343	SCT	40	0.0216932	0.321335	0.0401905	0.135036	0.394187	1.49084	1.72423	0.128024	0.171926	0.070845	0.325176	0.379143	1.15546	0.351323	0.343246	0
3729-16	SL011510	Somatostatin-28	P61278	6750	SST	40	0.0382648	0.0898133	0.139471	0.0794744	0.160611	10.5614	0.0846687	0.0680848	0.0580464	0.0748	0.122744	0.0629552	0.440396	0.157058	0.235442	0
3730-81	SL011448	TNR4	P43489	7293	TNFRSF4	40	0.0215364	0.0128854	0.00337101	0.0066436	0.00698562	0.080288	0.0679688	0.010734	0.00916239	0.0825914	0.00583443	0.023926	0.259277	0.0122183	0.0153362	1
3736-60	SL003993	BMP-6	P22004	654	BMP6	1	0.0593975	0.111534	0.0869564	0.0973205	0.166551	1.08817	0.0570629	0.0598295	0.0914322	0.154056	0.0864086	0.151716	0.093176	0.147968	0.181464	1
3737-6	SL000346	Cathepsin H	P09668	1512	CTSH	1	0.0343458	0.145962	0.128167	0.21006	0.146204	0.549171	0.137466	0.102068	0.113086	0.284833	0.108563	0.115055	0.261494	0.162716	0.31172	0
3738-54	SL002684	CSF-1	P09603	1435	CSF1	40	0.0355395	0.120713	0.024176	0.100729	0.463489	1.52058	0.133053	0.0736856	0.0547505	0.00970771	0.0586722	0.118252	0.952569	0.0870275	0.438391	0
3739-72	SL000542	gpIIbIIIa	P08514 P05106	3674 3690	ITGA2B ITGB3	1	0.0395705	0.205525	0.34247	0.552348	1.47699	2.7059	0.0222513	0.0961756	0.194652	0.798283	0.0798867	0.342882	0.931107	0.28281	0.404613	0
3741-4	SL000481	IL-5	P05113	3567	IL5	1	0.0636396	0.62574	0.100864	0.124686	0.458315	2.71734	0.214258	0.512605	0.414737	0.476469	0.247814	0.0960925	0.813735	0.17334	0.17045	0
3743-1	SL000645	MMP-10	P09238	4319	MMP10	40	0.0281336	0.245478	0.0698877	0.21965	0.831718	5.00152	0.532661	0.117686	0.0467482	0.324898	0.0427374	0.327027	0.213495	0.275826	0.104634	0
3758-68	SL003974	Activated Protein C	P04070	5624	PROC	1	0.0459312	1.34372	0.28123	0.113269	0.139367	0.351922	0.487158	0.666026	0.23939	0.830111	0.754386	1.09811	0.183318	1.24053	0.0846037	0
3761-4	SL000027	COX-2	P35354	5743	PTGS2	40	0.0293078	0.413768	0.141332	0.528264	1.53129	1.05199	1.73793	0.470142	0.713049	0.215633	0.235517	0.29233	0.326184	0.124011	1.52332	0
3766-51	SL004304	STX1a	Q16623	6804	STX1A	40	0.0309568	0.187524	0.0450746	0.252695	0.907133	2.41399	1.99813	0.0657588	0.205672	0.254132	0.074082	0.546783	0.0755319	0.146988	0.115351	0
3773-15	SL003200	sTie-2	Q02763	7010	TEK	40	0.0390084	0.112748	0.16773	0.0884385	0.117233	2.40866	0.186049	0.0495938	0.0717774	0.234698	0.0758019	0.279926	3.79534	0.129657	0.0455318	0
3795-6	SL004642	ADAM 9	Q13443	8754	ADAM9	40	0.0398955	0.117801	0.0237772	0.034978	0.0320521	2.07661	0.187393	0.024889	0.0200599	0.0417155	0.0738072	0.204275	2.41696	0.0257686	0.0335481	0
3796-79	SL007642	ANGL4	Q9BY76	51129	ANGPTL4	40	0.0521501	0.0325394	0.0304121	0.10969	0.0403341	0.0705425	0.0472372	0.0412208	0.0463891	0.0675992	0.0289993	0.114259	2.21521	0.149621	0.0632501	1
3797-1	SL000638	Cadherin-2	P19022	1000	CDH2	40	0.0272652	0.189306	0.0511243	0.0795084	0.0885339	1.38458	0.377102	0.0549971	0.0445984	0.0812821	0.0807172	0.0746391	1.05294	0.0802979	0.202776	0
3798-71	SL005508	Carbonic anhydrase 9	Q16790	768	CA9	40	0.0219477	0.031152	0.00689484	0.0216301	0.0386784	0.292693	0.0523923	0.0153859	0.00517482	0.0104401	0.00545597	0.00774982	0.295643	0.0186474	0.027152	1
3799-11	SL004867	Carbonic anhydrase III	P07451	761	CA3	1	0.0511219	0.563082	0.133883	0.210923	0.0972379	0.441249	1.58039	0.13385	0.68063	0.0551154	0.616674	0.375649	0.963502	0.0628192	0.164892	0
3800-71	SL000377	CK-BB	P12277	1152	CKB	40	0.0223417	0.0374837	0.00657023	0.00379332	0.00502262	0.192308	0.0350821	0.00474682	0.00409938	0.00860139	0.00656683	0.00721648	0.466193	0.00894119	0.0114102	1
3802-50	SL007888	Cystatin-S	P01036	1472	CST4	40	0.030285	0.592843	0.0640397	0.127449	0.0899392	1.83354	1.47598	0.113601	0.0703819	0.0618921	0.214676	0.194694	2.36721	0.185884	0.2015	0
3803-10	SL008382	CYTD	P28325	1473	CST5	40	0.061138	0.280416	0.0332383	0.246464	0.0745323	1.35404	0.213502	0.0983332	0.0665478	0.0624926	0.0448865	0.388046	1.07046	0.0743312	0.0252056	0
3804-66	SL007403	DMP1	Q13316	1758	DMP1	40	0.0803873	0.366907	0.208232	0.257246	0.207952	0.829625	0.228281	0.26226	0.247726	0.212898	0.239215	0.246969	1.41922	0.282461	0.29128	0
3805-16	SL010458	Endocan	Q9NQ30	11082	ESM1	1	0.0330438	0.625329	0.151806	0.21181	0.106174	0.138826	0.432509	0.0500499	0.216441	0.620303	0.366443	0.0648672	0.467806	0.168362	0.0651941	0
3806-55	SL004844	EphA5	P54756	2044	EPHA5	40	0.0283879	0.0593151	0.0214962	0.015375	0.0409732	0.636048	0.16846	0.013505	0.0244766	0.0187234	0.0233784	0.0492559	0.685378	0.0306202	0.0127393	1
3807-1	SL007651	FGF23	Q9GZV9	8074	FGF23	40	0.0212283	0.0533696	0.0236765	0.019366	0.0612711	0.447415	0.518179	0.023947	0.0353278	0.013628	0.0415378	0.292302	0.601273	0.859441	0.0269219	0
3808-76	SL003990	FGFR-2	P21802	2263	FGFR2	40	0.0171126	0.0483533	0.0365277	0.0619185	0.0573874	0.0573756	0.0914045	0.0679668	0.0299235	0.432763	0.0328682	0.0779188	0.730521	0.0283138	0.026715	1
3809-1	SL004063	FGFR-3	P22607	2261	FGFR3	40	0.0343268	0.139329	0.100122	0.120417	0.114091	1.84548	0.122549	0.096164	0.122496	0.103029	0.167071	0.109571	2.17757	0.239871	0.101274	0
3810-50	SL006912	FGR	P09769	2268	FGR	40	0.0426464	0.0668214	0.230547	0.186664	0.0552823	0.0314032	4.89345	0.305579	0.108974	0.568986	0.404535	0.121683	0.558032	0.0904954	0.672134	0
3811-1	SL002086	Ficolin-3	O75636	8547	FCN3	1	0.0759483	0.255601	0.273009	0.173439	0.304037	0.812088	0.455127	0.213482	1.16261	0.85087	0.342472	0.394842	0.778043	0.181591	0.235898	0
3813-3	SL006913	FYN	P06241	2534	FYN	40	0.0427501	0.329986	0.38541	1.03119	0.580634	0.770066	0.148848	0.564356	0.641127	1.48275	0.0447819	0.413266	0.232015	0.443029	0.898295	0
3814-63	SL007423	IL-11 RA	Q14626	3590	IL11RA	40	0.0420051	0.233417	0.0718326	0.036929	0.0671733	0.810183	1.10281	0.0477133	0.0686107	0.0451841	0.195122	0.223861	2.11073	0.14777	0.0878632	0
3815-14	SL007620	IL-12 RB2	Q99665	3595	IL12RB2	40	0.0179502	0.00289515	0.00130121	0.00637531	0.0320877	0.0318907	0.0994946	0.001785	0.00360181	0.0062547	0.0100115	0.0205561	0.0846991	0.0104547	0.00840022	1
3817-18	SL007358	KPCT	Q04759	5588	PRKCQ	40	0.0291008	0.0709984	0.535464	0.0856011	0.179117	1.12272	0.111406	0.0247793	0.0640812	0.271801	0.0539799	0.13149	0.221405	0.109974	0.0692681	0
3820-68	SL010503	MAPK2	P49137	9261	MAPKAPK2	40	0.0246603	0.622961	1.22222	0.284714	0.0963454	1.28827	1.53461	0.0196269	0.0288048	0.655518	0.117734	0.100781	0.529891	0.0444395	0.05687	0
3821-28	SL010504	MAPK5	Q8IW41	8550	MAPKAPK5	40	0.0234224	0.157145	0.0192762	0.113293	0.101167	1.92629	0.741408	0.0581018	0.0218577	0.0455764	0.0417111	0.188554	2.5439	0.18858	0.082438	0
3822-54	SL004765	MAPKAPK3	Q16644	7867	MAPKAPK3	1	0.032721	0.385735	0.19268	0.45369	0.23643	1.16444	2.18063	0.19778	0.0947783	1.16957	0.0798554	0.646262	0.587575	0.194772	0.108165	0
3823-9	SL010505	MATK	P42679	4145	MATK	40	0.0292354	0.0699067	0.0533845	0.140935	0.376853	4.12983	0.0412872	0.0254308	0.0206479	0.0421676	0.025054	0.172765	1.58034	0.0500788	0.0923249	0
3825-18	SL010502	MK08	P45983	5599	MAPK8	40	0.0197876	0.129193	0.0338318	0.254021	0.232069	0.233473	1.02084	0.0653348	0.0366971	0.09153	0.138902	0.207636	0.0793669	0.0525813	0.407741	0
3827-22	SL010509	PAK6	Q9NQU5	56924	PAK6	40	0.0365388	0.0984182	0.111524	0.112123	0.058303	1.49958	0.1755	0.0371089	0.0454729	0.177477	0.0594062	0.0934846	3.21051	0.08081	0.0488508	1
3828-54	SL011071	PDGF-CC	Q9NRA1	56034	PDGFC	40	0.0181189	0.211857	0.0730757	0.0130068	0.125057	2.82694	0.61416	0.0956747	0.0736306	0.00913179	0.0283666	0.196573	2.65047	0.076773	0.0225463	0
3831-21	SL003761	pTEN	P60484	5728	PTEN	40	0.0202874	0.0657011	0.0672857	0.129636	0.0342355	0.650334	0.710298	0.060761	0.0352432	0.272196	0.0388286	0.20964	0.296164	0.055314	0.11456	0
3832-51	SL010514	PTK6	Q13882	5753	PTK6	40	0.0138289	0.0548227	0.00409049	0.00952008	0.0108161	0.199226	0.0743973	0.00912648	0.00864895	0.0070164	0.0285037	0.0215424	0.170718	0.0123174	0.00792162	1
3833-10	SL010467	RGMA	Q96B86	56963	RGMA	1	0.0466459	0.0501415	0.0309892	0.0291333	0.0196393	0.32462	0.0336283	0.0191767	0.0409699	0.04772	0.048442	0.0726157	4.34768	0.0257174	0.0292197	1
3835-11	SL004492	TLR2	O60603	7097	TLR2	40	0.030733	0.0997637	0.0899144	0.197821	0.0963542	4.44105	0.257622	0.14448	0.125756	0.0709473	0.107861	0.579424	1.32193	0.409551	0.458667	0
3836-51	SL010528	UFM1	P61960	51569	UFM1	40	0.0239412	2.76199	0.400324	0.00622204	0.358168	0.110135	3.42741	0.0419245	0.709449	0.53036	1.24302	0.359006	0.433754	0.440801	0.103796	0
3839-60	SL011629	AIP	O00170	9049	AIP	40	0.0249081	0.740335	0.0181077	0.165459	0.13009	0.426895	4.1271	0.220258	0.190501	0.310301	0.476985	0.378661	0.217018	0.0155262	0.213959	0
3844-2	SL004823	Cyclophilin A	P62937	5478	PPIA	1	0.0719472	1.65598	0.200956	0.0779159	0.224068	0.445044	1.6846	0.0459016	0.878121	1.33095	0.679186	0.44275	1.68449	0.596435	0.216087	0
3845-51	SL011530	DLRB1	Q9NP97	83658	DYNLRB1	40	0.0342389	1.01398	1.2329	0.20366	0.77599	0.304492	0.807105	0.128454	0.272715	0.403136	0.930394	0.156627	0.34077	1.0396	0.300489	0
3847-56	SL011532	ETHE1	O95571	23474	ETHE1	1	0.0372338	0.125252	0.0770227	0.182291	0.150622	0.198144	0.0328194	0.15243	0.146513	0.111575	0.104393	0.161845	0.140167	0.283823	0.094351	1
3848-14	SL003785	GAPDH, liver	P04406	2597	GAPDH	1	0.0485084	1.2778	0.0226356	0.0958635	0.0193735	0.515327	0.923266	0.261462	0.898029	0.49005	0.760541	0.685045	2.13606	0.243066	0.143956	0
3852-19	SL000449	HSP 40	P25685	3337	DNAJB1	40	0.0187478	0.216018	0.0166161	0.0507243	0.047468	0.76911	3.71636	0.0317485	0.0717688	0.0271479	0.055819	0.129015	0.425532	0.0256135	0.00906424	0
3853-56	SL008102	MDHC	P40925	4190	MDH1	1	0.0395758	0.67345	0.10775	0.194245	0.0484304	0.342499	2.31114	0.183542	0.589029	0.0248216	0.603134	0.705354	1.04956	0.097603	0.174794	0
3854-24	SL011631	NACA	Q13765	4666	NACA	40	0.0256301	1.13382	0.0649791	0.164661	0.14554	0.291508	2.9276	0.373244	0.493436	0.0552429	0.708816	0.513149	0.200367	0.127561	0.121322	0
3855-56	SL004919	Peroxiredoxin-1	Q06830	5052	PRDX1	1	0.0362239	0.788061	0.125504	0.227243	0.099388	0.505088	2.9837	0.145972	0.244679	0.0249147	0.475178	0.59035	1.13819	0.0721256	0.0533906	0
3858-5	SL008063	PPAC	P24666	52	ACP1	40	0.0584453	0.54396	0.0143345	0.127858	0.013743	0.0977406	1.55801	0.0515736	0.630502	0.0438713	0.832203	0.444634	0.200485	0.218307	0.0934274	0
3859-50	SL010973	PSA1	P25786	5682	PSMA1	40	0.0189401	0.180556	0.0254295	0.0563471	0.0499193	0.760675	4.49255	0.0147115	0.104795	0.0151729	0.0396133	0.0528565	0.303405	0.0221902	0.0465818	0
3860-7	SL005630	PSA6	P60900	5687	PSMA6	40	0.0238801	0.587728	0.0212732	0.125214	0.0534408	1.66515	3.01145	0.135953	0.144471	0.00898606	0.171522	0.35805	0.469322	0.031943	0.0550672	0
3864-5	SL011528	RS7	P62081	6201	RPS7	40	0.0202725	0.34764	0.00869999	0.967604	1.24598	1.22019	2.34345	0.284259	0.463653	0.015072	0.0512042	1.35477	0.0191344	0.359137	1.54391	0
3865-53	SL006919	RSK-like protein kinase	O75582	9252	RPS6KA5	40	0.0470982	0.957265	0.064814	0.231777	0.119695	0.173736	3.1156	0.199013	0.360564	0.0700881	0.315467	0.469319	0.378233	0.115427	0.150791	0
3866-7	SL011529	SBDS	Q9Y3A5	51119	SBDS	40	0.0192522	1.80685	0.283176	0.00992529	0.205477	0.110473	2.88936	0.0101946	0.550129	0.828498	0.260753	0.390661	0.226482	0.280358	0.116733	0
3867-49	SL011630	SE6L2	Q6UXD5	26470	SEZ6L2	40	0.024928	0.730463	0.0472701	0.180654	0.134748	0.476067	2.73462	0.196751	0.258789	0.0344377	0.166674	0.385419	0.217344	0.0645404	0.142529	0
3868-8	SL011533	SGTA	O43765	6449	SGTA	40	0.0300477	1.23408	0.0415921	0.0395725	0.0304416	0.0856943	3.09563	0.0199975	0.367212	0.442844	0.614515	0.37838	0.337282	0.2861	0.15805	0
3872-2	SL005679	TCTP	P13693	7178	TPT1	1	0.0336666	1.41287	0.426548	0.0321088	0.155333	0.320296	2.52094	0.00694374	0.580489	0.999808	0.751239	0.232992	1.2698	0.341027	0.0955842	0
3873-51	SL000588	TMA	P07202	7173	TPO	40	0.0318331	0.069119	0.0147278	0.0200578	0.0221576	0.805254	0.0366696	0.0115321	0.0105196	0.0649415	0.0308196	0.0291307	3.0874	0.0149258	0.0316029	1
3874-8	SL008157	UB2L3	P68036	7332	UBE2L3	40	0.0189986	1.14298	0.0598549	0.18184	0.126253	0.536467	2.87481	0.269515	0.215338	0.0582705	0.411248	0.500239	0.155935	0.0440369	0.151035	0
3875-62	SL011549	ARI3A	Q99856	1820	ARID3A	40	0.0228667	0.878962	0.0115886	0.0707271	0.0181879	0.451396	2.98417	0.0701127	0.225246	0.111035	0.221134	0.167343	0.21866	0.0580873	0.0478343	0
3876-15	SL008835	ASGR1	P07306	432	ASGR1	40	0.0228885	0.185998	0.223393	0.12666	0.0845706	1.91937	0.435176	0.226582	0.0695683	0.161706	0.330769	0.104485	4.50802	0.502028	0.399115	0
3877-67	SL004938	CaMKK alpha	Q8N5S9	84254	CAMKK1	1	0.100796	0.479297	0.168383	0.158768	0.17279	3.55885	3.02828	0.1609	0.199418	0.185961	0.160567	1.07153	0.634781	0.151682	0.189234	0
3879-50	SL011232	CDC37	Q16543	11140	CDC37	40	0.0599972	0.159183	0.0842141	0.125342	0.202292	1.85272	0.674769	0.0853872	0.0795197	0.085508	0.0741721	0.183946	2.74407	0.0793472	0.107055	0
3881-49	SL003753	DLC8	P63167	8655	DYNLL1	40	0.0155632	0.0976946	0.0494007	0.0395074	0.0118816	0.221213	0.0377983	0.0127163	0.197032	1.15079	0.0494386	0.029958	1.37944	0.0370674	0.0755638	0
3882-10	SL005685	EF-1-beta	P24534	1933	EEF1B2	40	0.0226933	1.05409	0.0122307	0.102893	0.0464077	0.348754	2.87979	0.181268	0.109361	0.0886114	0.441993	0.488001	0.257886	0.105777	0.0833696	0
3884-5	SL005687	eIF-5A-1	P63241	1984	EIF5A	40	0.0622551	1.61789	0.0220999	0.260251	0.0630464	0.0830467	2.77449	0.161701	0.718617	0.321874	0.810237	0.594707	0.442934	0.202811	0.243979	0
3886-72	SL009431	HINT1	P49773	3094	HINT1	40	0.0216473	0.0231435	0.0502668	0.0139681	0.0208043	0.302828	0.0558388	0.0250082	0.0234075	0.0122538	0.104404	0.0445862	1.33586	0.03678	0.0188955	1
3887-90	SL010927	IMB1	Q14974	3837	KPNB1	40	0.0604882	1.82962	0.0108632	0.109639	0.158027	0.0264556	2.09064	0.302549	0.643211	0.496148	0.87888	0.685902	0.199821	0.0854343	0.0651532	0
3888-8	SL009628	ING1	Q9UK53	3621	ING1	1	0.0380653	0.40346	0.0230247	0.0280342	0.0518192	1.30799	3.16124	0.0677378	0.143621	0.0759562	0.0923981	0.247199	1.22647	0.0658926	0.0368	0
3889-64	SL006132	Lamin-B1	P20700	4001	LMNB1	40	0.0282552	0.144492	0.0411864	0.0479385	0.0755661	3.94738	2.37616	0.075759	0.0657335	0.110225	0.0325804	0.206612	0.154412	0.038762	0.106086	0
3890-8	SL000493	LDH-H 1	P07195	3945	LDHB	0.005	0.079998	0.385851	0.125308	0.126185	0.0805389	0.583598	4.19139	0.0816311	0.294996	0.07618	0.138713	0.339987	0.346817	0.185423	0.10765	0
3891-56	SL009629	MBD4	O95243	8930	MBD4	40	0.0249985	0.0179772	0.0181729	0.0473224	0.10317	2.02919	0.107494	0.0177809	0.0281689	0.0078275	0.00970256	0.0914457	1.04128	0.0205617	0.0144333	1
3892-21	SL010328	MED-1	Q15648	5469	MED1	40	0.0211145	0.0530473	0.00717277	0.0268202	0.0237052	1.13555	0.43177	0.0221088	0.00836504	0.00331088	0.00750456	0.0780849	0.051773	0.0259688	0.0147191	1
3893-64	SL001905	Mesothelin	Q13421	10232	MSLN	40	0.0133934	0.113929	0.0369341	0.0770256	0.04182	0.239099	1.59168	0.0510843	0.0313969	0.0207169	0.0195019	0.133973	0.0530719	0.0564679	0.0192041	1
3894-15	SL005629	NAGK	Q9UJ70	55577	NAGK	1	0.032445	0.229864	0.0215738	0.0725873	0.0306624	0.0730617	1.92078	0.0754721	0.100562	0.0898937	0.09002	0.0864004	0.0872895	0.130169	0.21805	0
3896-5	SL004820	Phosphoglycerate mutase 1	P18669	5223	PGAM1	40	0.0341714	0.119034	0.360267	0.100242	0.0425197	1.46596	0.200877	0.652592	0.0464467	0.0528433	1.39123	0.127179	0.059628	0.0438653	1.09895	0
3897-61	SL011709	PLPP	Q96GD0	57026	PDXP	40	0.0328427	1.39195	0.121327	0.261543	0.126414	0.174199	2.47719	0.286227	0.59827	0.0640979	0.687074	0.515903	0.237819	0.139561	0.192848	0
3898-5	SL007266	PSD7	P51665	5713	PSMD7	40	0.0385085	0.357113	0.0342705	0.0470873	0.0579188	0.875569	3.45606	0.0450687	0.0886647	0.0399903	0.0702506	0.271857	0.224582	0.0221676	0.0250749	0
3902-21	SL008808	SKP1	P63208	6500	SKP1	1	0.0508734	0.288247	0.0289994	0.0406204	0.105368	1.18769	2.39005	0.0802141	0.046932	0.0761056	0.0706361	0.195287	1.43062	0.07166	0.0765021	0
3903-49	SL005372	Sorting nexin 4	O95219	8723	SNX4	40	0.0189772	0.479493	0.613394	1.21132	0.777325	0.415231	0.542091	0.184876	0.514953	1.63967	0.776942	0.0532277	0.246538	0.460572	0.312133	0
3905-62	SL008143	UBE2N	P61088	7334	UBE2N	1	0.0444773	1.50281	0.00533438	0.192891	0.024921	0.434821	2.45566	0.117276	0.672265	0.231554	0.796956	0.550272	0.874593	0.133549	0.0813132	0
4122-12	SL004119	discoidin domain receptor 1	Q08345	780	DDR1	40	0.0189116	0.0646743	0.0224207	0.0692415	0.242199	5.63552	0.372446	0.274692	0.0647972	0.0343025	0.118218	0.29547	0.398044	0.193316	0.278899	0
4123-60	SL003171	FGF-4	P08620	2249	FGF4	40	0.0290319	0.0705201	0.0243421	0.0267217	0.241098	3.23592	0.680284	0.0506293	0.0275187	0.0395507	0.0350562	0.0976493	0.317694	0.0339053	0.0343084	0
4124-24	SL000451	HSP 70	P08107	3303	HSPA1A	40	0.060764	0.914277	0.0320598	0.0790816	0.0511737	0.328897	2.8859	0.0523519	0.226833	0.147008	0.260745	0.115904	0.459595	0.0307114	0.262809	0
4125-52	SL003680	sRAGE	Q15109	177	AGER	1	0.0376214	0.101348	0.0392245	0.0102443	0.01325	0.0613987	0.0905258	0.0275051	0.0992327	0.0603404	0.0697424	0.0595223	0.0397137	0.00886119	0.0080015	1
4126-22	SL004511	BPI	P17213	671	BPI	1	0.0318711	0.358257	0.122556	0.0116297	0.119478	0.654467	0.604725	0.0691073	0.144002	0.197238	0.031525	0.0345427	0.322356	0.0375237	0.193981	0
4127-75	SL000322	C6	P13671	729	C6	0.005	0.0976823	0.303281	0.423463	0.168298	0.187266	0.470112	0.190109	0.168833	0.249871	0.378218	0.218724	0.18719	1.55656	0.206656	0.190504	0
4128-27	SL003104	Eotaxin-2	O00175	6369	CCL24	40	0.0240799	0.0376807	0.0202876	0.0288648	0.0139264	1.49295	0.0618965	0.0421547	0.0386793	0.0213748	0.0314413	0.0510141	0.936495	0.024272	0.0294433	1
4129-72	SL000414	Factor B	P00751	629	CFB	0.005	0.0678679	0.38463	0.180169	0.15187	0.23915	0.379182	0.151394	0.174693	0.215511	0.1899	0.211575	0.189949	0.522361	0.186572	0.259881	0
4130-71	SL004340	FGF-6	P10767	2251	FGF6	40	0.0196185	0.228437	0.0469473	0.0739235	0.170173	0.773554	2.71248	0.0574723	0.0545157	0.020665	0.0482184	0.0577799	1.02723	0.0311878	0.02414	0
4131-72	SL000426	Fibronectin	P02751	2335	FN1	0.005	0.0930449	0.104299	0.114725	0.236534	0.21741	0.204994	0.115738	0.162731	0.203893	0.261533	0.637994	0.13403	0.860952	0.126908	0.268342	0
4132-27	SL000674	FST	P19883	10468	FST	40	0.0237921	0.294353	0.040856	0.0289182	0.100642	3.13359	4.84075	0.0425832	0.0277896	0.0750813	0.0561419	0.0603013	0.734532	0.0670744	0.0467773	0
4133-54	SL004068	Granzyme B	P10144	3002	GZMB	40	0.0241459	0.11248	0.0900792	0.675534	0.755012	1.75654	0.26248	0.299195	0.398036	0.0686814	0.273858	0.362967	0.172369	0.527473	0.393754	0
4134-4	SL000138	HB-EGF	Q99075	1839	HBEGF	40	0.0218239	0.0813691	0.0543477	0.0625711	0.217118	4.07744	3.25659	0.0205653	0.0320166	0.0620611	0.0502616	0.0328896	0.154334	0.0424707	0.12784	0
4135-84	SL000461	IgE	P01854	3497 50802 3535	IGHE IGK@ IGL@	1	0.0368411	0.00280008	0.00275984	0.0035315	0.00145165	0.04235	0.00145322	0.00129394	0.0221449	0.00327094	0.00921745	0.00140114	0.0224545	0.00266228	0.00716618	1
4136-40	SL004353	IL-17D	Q8TAD2	53342	IL17D	40	0.0338236	0.0218635	0.0380947	0.0299427	0.145884	2.60913	0.0251218	0.0409628	0.0217521	0.0411696	0.0243216	0.035369	0.291846	0.0566258	0.0554835	1
4137-57	SL004351	IL-17E	Q9H293	64806	IL25	40	0.0327024	0.0472736	0.149859	0.0901966	0.0753074	0.682591	0.144925	0.0713467	0.0720793	0.0345386	0.108993	0.0662536	1.3037	0.0409325	0.0766097	1
4138-25	SL004346	IL-20	Q9NYY1	50604	IL20	40	0.024521	0.0319797	0.0606507	0.0600958	0.298506	2.29991	0.100452	0.0586289	0.0575483	0.0271687	0.0208179	0.024932	2.30633	0.0730862	0.0395523	0
4139-71	SL001943	IL-6 sRa	P08887	3570	IL6R	1	0.0482846	0.103178	0.0283866	0.0344885	0.0769515	0.254872	0.15508	0.0746858	0.125018	0.10581	0.104073	0.106616	0.896414	0.0526318	0.0473581	1
4140-3	SL000483	IL-7	P13232	3574	IL7	40	0.0343003	0.152265	0.0332933	0.0369255	0.0679369	0.239004	0.208271	0.0669856	0.0798638	0.0197975	0.0772641	0.0689712	0.529033	0.0723219	0.121424	0
4141-79	SL003183	IP-10	P02778	3627	CXCL10	40	0.0385694	0.104556	0.0300046	0.040387	0.0402055	1.7447	0.031839	0.0502988	0.081501	0.0326519	0.0619684	0.0566253	1.21858	0.0400498	0.116946	1
4143-74	SL003186	Lymphotactin	P47992	6375	XCL1	40	0.0246959	0.149986	0.0314158	0.0432199	0.0465742	1.65552	0.0788864	0.0708797	0.211593	0.0627848	0.125114	0.0557211	0.501794	0.0568313	0.0772637	0
4144-13	SL000517	MCP-4	Q99616	6357	CCL13	40	0.0152984	0.133543	0.025765	0.230861	0.679011	4.94201	0.883649	0.0719943	0.0477686	0.0278743	0.015638	0.386041	1.1151	0.225939	0.227389	0
4145-58	SL004359	Neurotrophin-3	P20783	4908	NTF3	40	0.0221384	0.037721	0.0565295	0.035122	0.0655782	0.170615	1.19353	0.0266172	0.0372324	0.0439761	0.0610739	0.147282	2.6545	0.117006	0.042043	1
4146-58	SL004360	Neurotrophin-5	P34130	4909	NTF4	40	0.0255852	0.118193	0.0638266	0.0719902	0.197213	2.97746	0.192612	0.288257	0.119452	0.0620124	0.0995043	0.0524953	1.8424	0.154908	0.123256	0
4148-49	SL002755	PAPP-A	Q13219	5069	PAPPA	1	0.0378121	0.0954371	0.0514374	0.0153443	0.0418977	0.123249	0.0479996	0.0852758	0.0327003	0.172087	0.471266	0.0114761	0.855748	0.0224159	0.0939206	1
4149-8	SL000537	PDGF-BB	P01127	5155	PDGFB	1	0.0448104	0.772201	0.0391835	0.277403	0.246794	1.5112	1.28817	0.420756	0.320386	0.0138166	0.0315788	0.236928	0.359303	0.592061	0.716127	0
4150-75	SL000540	Plasmin	P00747	5340	PLG	40	0.0219927	0.0681647	0.0569948	0.0220406	0.0771966	6.89628	0.0400265	0.0599228	0.0488138	0.0398176	0.0748215	0.0832793	1.72959	0.048838	0.129552	1
4151-6	SL000541	Plasminogen	P00747	5340	PLG	0.005	0.0543015	0.116366	0.11038	0.317076	0.137003	0.433333	0.431586	0.116207	0.194496	0.258958	0.568567	0.113323	0.264365	0.180407	0.122372	0
4152-58	SL000545	Prekallikrein	P03952	3818	KLKB1	0.005	0.0514359	0.0702822	0.111568	0.0785881	0.0732888	0.216194	0.0664734	0.0858896	0.0990144	0.24014	0.287124	0.087745	0.570507	0.114346	0.104469	0
4153-11	SL018548	alpha-1-antichymotrypsin complex	P01011		SERPINA3	0.005	0.0554768	0.545482	0.143518	0.027106	0.062074	1.18618	1.66991	0.0340478	0.0585902	0.0660038	0.253354	0.206323	0.272169	0.0346039	0.181483	0
4154-57	SL000560	P-Selectin	P16109	6403	SELP	1	0.0578121	0.224861	0.456588	0.230529	0.0683472	0.504001	0.0778153	0.124477	0.14258	0.398296	0.064636	0.100837	2.25187	0.249737	0.191156	0
4155-3	SL003198	Tenascin	P24821	3371	TNC	1	0.035194	0.0853376	0.0404104	0.0216481	0.255485	0.254606	0.0493979	0.0377457	0.0548737	0.219235	0.228586	0.13247	0.776751	0.0124331	0.0160271	0
4156-74	SL000088	TGF-b2	P61812	7042	TGFB2	40	0.0176947	0.0707049	0.0325382	0.0315076	0.136925	2.99478	0.101892	0.0310378	0.137109	0.0274621	0.038748	0.0887183	2.54599	0.0262435	0.413157	0
4157-2	SL000586	Thrombin	P00734	2147	F2	1	0.05753	0.112371	0.278212	0.362151	2.07684	1.31873	0.13281	0.239773	0.339401	0.353234	0.295737	0.211557	1.49554	0.161651	0.16846	0
4158-54	SL000613	uPA	P00749	5328	PLAU	40	0.034615	0.0916541	0.0385316	0.093808	0.0194297	0.690342	0.349198	0.0298387	0.105058	0.185328	0.372725	0.115597	3.42612	0.0197986	0.043789	0
4159-130	SL000415	Factor H	P08603	3075	CFH	0.005	0.048447	0.306061	0.21012	0.176215	0.265287	0.702066	0.199573	0.183253	0.449041	0.213093	0.320002	0.277164	0.822339	0.28171	0.20741	0
4160-49	SL000124	MMP-2	P08253	4313	MMP2	1	0.0454754	0.41707	0.133537	0.130248	0.111754	0.741103	0.107684	0.0659153	0.272242	0.101194	0.44524	0.214125	0.397463	0.0889997	0.0859422	0
4162-54	SL000601	Transferrin	P02787	7018	TF	0.005	0.077639	0.508847	0.160088	0.360247	0.34811	0.251303	0.244362	0.161213	0.399887	0.225247	0.221579	0.365573	1.33702	0.240544	0.189551	0
4163-5	SL002093	Histone H2A.z	P0C0S5	3015	H2AFZ	40	0.0243947	1.47642	0.360946	0.67503	1.25	0.604835	1.25871	0.225583	1.0471	0.090708	0.629965	0.305822	0.115454	0.377452	1.04501	0
4165-2	SL000587	Thyroglobulin	P01266	7038	TG	40	0.0303679	0.229555	0.068862	0.062045	0.0985801	1.90408	0.256291	0.446343	0.191249	0.174658	0.0831464	0.0792308	1.20086	0.0663785	0.686343	0
4179-57	SL017611	14-3-3	P31946, P62258, P61981, Q04917, P27348, P63104, P31947	7529, 7531, 7532, 7533, 10971, 7534, 2810	YWHAB,YWHAE,YWHAG,YWHAH,YWHAQ,YWHAZ,SFN	1	0.0733314	0.499398	0.800321	0.720538	0.606087	0.843016	1.67266	0.172733	0.651525	0.843851	0.280039	0.22944	0.556205	0.181055	0.100771	0
4184-43	SL008378	4EBP2	Q13542	1979	EIF4EBP2	40	0.0165968	0.313798	0.053736	0.0533687	0.0230934	0.777321	1.15697	0.178513	0.0825814	0.104112	0.0381285	0.306172	5.84348	0.0972487	0.0737491	0
4187-49	SL000247	6-Phosphogluconate dehydrogenase	P52209	5226	PGD	1	0.078045	0.596398	0.0715976	0.0949284	0.0429674	0.565114	2.36431	0.154311	0.483803	0.428291	0.70711	0.237449	1.62634	0.0320118	0.265192	0
4188-1	SL003658	Aflatoxin B1 aldehyde reductase	O43488	8574	AKR7A2	40	0.0692878	1.39518	0.0434413	0.0513806	0.100241	0.0977217	1.27614	0.100247	0.504892	0.53516	0.488988	0.341451	0.0561988	0.162025	0.036712	0
4192-10	SL008039	AK1A1	P14550	10327	AKR1A1	1	0.0463726	0.628744	0.0256137	0.111492	0.0271622	0.0490335	2.45526	0.091305	0.139613	0.0185473	0.190616	0.202023	0.601579	0.0949382	0.086861	0
4194-26	SL011769	AN32B	Q92688	10541	ANP32B	1	0.0930947	1.16204	0.147648	0.170499	0.123741	0.688509	0.470201	0.125857	0.512601	0.337145	0.434076	2.82547	0.789568	0.193938	0.20798	0
4203-50	SL004920	Cofilin-1	P23528	1072	CFL1	1	0.0585925	0.261216	0.153626	0.12612	0.243014	2.01208	1.99467	0.100113	0.209319	0.258951	0.109735	0.140414	1.80954	0.16731	0.21587	0
4209-60	SL004757	DRG-1	Q9NP79	51534	VTA1	1	0.0539351	1.70214	0.249193	0.0271188	0.0977264	0.369564	2.75548	0.0161892	0.443143	0.998254	0.610976	0.264485	1.10961	0.267292	0.100518	0
4210-19	SL009207	Dynactin subunit 2	Q13561	10540	DCTN2	40	0.0263992	0.318269	0.0145034	0.196377	0.154383	1.70656	3.60504	0.0611822	0.0444308	0.00700577	0.19326	0.488589	0.403073	0.053575	0.0940397	0
4212-5	SL012188	EP15R	Q9UBC2	58513	EPS15L1	40	0.0171042	0.654545	0.531886	0.0513991	0.353658	4.95739	0.751573	0.0362639	0.131374	0.377291	0.376043	0.28343	1.44754	0.082196	0.0479754	0
4217-49	SL004795	ERAB	Q99714	3028	HSD17B10	40	0.0145602	0.393294	0.121306	0.243081	0.719907	1.2197	2.7223	0.169561	0.409019	1.34119	0.258871	0.947056	0.383828	0.147717	0.175086	0
4220-39	SL005588	FER	P16591	2241	FER	40	0.0448664	0.735456	0.640696	0.757313	0.800976	1.0992	0.121596	0.240158	0.396369	1.68312	0.187418	0.432608	0.400765	1.02156	0.498607	0
4224-7	SL007022	HNRPQ	O60506	10492	SYNCRIP	40	0.0494651	0.121938	0.0224006	0.0321464	0.0746979	2.40389	0.355173	0.0283475	0.0212315	0.0897654	0.0490492	0.0484371	3.23178	0.0212544	0.0237269	0
4228-37	SL004899	HSP70 protein 8	P11142	3312	HSPA8	40	0.036981	0.135505	0.119415	0.164341	0.139336	5.17719	0.217995	0.268327	0.191381	0.141873	0.0628553	0.169608	0.554937	0.0572797	1.11705	0
4230-1	SL011211	IF4G2	P78344	1982	EIF4G2	40	0.0313921	0.845908	0.791056	1.01348	0.406025	0.50431	0.503925	0.0877186	0.398605	2.67757	0.296061	0.125164	0.183776	0.318075	0.296409	0
4232-19	SL003304	IGF-I sR	P08069	3480	IGF1R	40	0.0709731	0.356118	0.155272	0.0935485	0.156926	4.10671	0.783068	0.0910728	0.129662	0.105037	0.155727	0.33455	4.60082	0.180017	0.141752	0
4234-8	SL004146	IL-1 R4	Q01638	9173	IL1RL1	1	0.0572028	0.0695855	0.0182803	0.0120077	0.0289448	0.205103	0.0185902	0.0267808	0.0102856	0.00990595	0.112178	0.0128783	0.798352	0.0557289	0.088269	1
4237-70	SL011770	LCMT1	Q9UIC8	51451	LCMT1	40	0.0286694	0.237217	0.0655198	0.107448	0.0444342	0.999151	1.60515	0.0491155	0.0621264	0.1051	0.0438847	0.136767	5.11528	0.165623	0.0224117	0
4238-4	SL012168	LIN7B	Q9HAP6	64130	LIN7B	40	0.0210002	0.107553	0.014199	0.0204831	0.0226478	0.381665	5.05045	0.0480819	0.00774694	0.0112712	0.150875	0.0958564	1.40338	0.00914836	0.0305141	0
4240-31	SL002650	M2-PK	P14618	5315	PKM2	1	0.0755862	0.710018	0.737054	0.440507	0.0991543	1.56306	1.42517	0.113459	0.447073	1.34127	0.424861	0.20953	0.698724	0.273665	0.336309	0
4245-80	SL001999	MDM2	Q00987	4193	MDM2	40	0.0359768	0.0579489	0.0379404	0.0837683	0.273925	2.94651	0.264261	0.0259608	0.0240454	0.0201284	0.0137311	0.147891	0.0859737	0.067119	0.0290648	0
4246-40	SL004154	NCAM-L1	P32004	3897	L1CAM	1	0.0702263	0.959201	0.090585	0.150693	0.153813	1.39025	0.394627	0.121944	0.18981	0.0882721	0.331467	0.431728	0.740188	0.0781206	0.17622	0
4249-64	SL004921	NDP kinase B	P22392	4831	NME2	40	0.0539731	2.15702	0.0207129	0.0171754	0.165648	0.0764661	1.85153	0.0852601	0.832055	0.912756	0.909967	0.623104	0.412514	0.150201	0.0569967	0
4250-23	SL006268	NSF1C	Q9UNZ2	55968	NSFL1C	40	0.0375937	1.68792	0.139391	0.00588466	0.187897	0.282101	2.89929	0.0402464	0.485776	0.88252	1.08792	0.26625	0.439221	0.346399	0.142732	0
4252-33	SL003687	Nucleoside diphosphate kinase A	P15531	4830	NME1	0.005	0.131731	0.862621	0.267035	0.247889	0.232182	3.53616	3.28747	0.254573	0.279325	0.269992	0.218917	0.308495	0.395815	0.291337	0.21844	0
4254-6	SL011768	NUDC3	Q8IVD9	23386	NUDCD3	40	0.0326236	0.309757	0.278772	0.385366	0.415629	0.254835	0.872665	0.266866	0.125331	0.512642	0.342745	0.303158	0.609756	0.255001	0.141525	0
4258-15	SL008331	PA2G4	Q9UQ80	5036	PA2G4	1	0.0387366	0.662967	0.012511	0.207152	0.037918	0.434988	2.41237	0.172134	0.376793	0.113426	0.787907	0.391127	2.19916	0.104665	0.110624	0
4261-55	SL005493	paraoxonase 1	P27169	5444	PON1	40	0.0221818	0.0523739	0.0187332	0.0249797	0.0105201	0.099187	0.0126443	0.0214198	0.0590177	0.0211195	0.00880327	0.012063	0.730919	0.014365	0.0275585	1
4267-81	SL011772	PESC	O00541	23481	PES1	40	0.0201896	0.0867138	0.0188175	0.0481317	0.289333	1.52546	0.56552	0.0431557	0.0377046	0.0240998	0.0224585	0.0198991	1.77281	0.0238072	0.0314492	0
4271-75	SL006705	PFD5	Q99471	5204	PFDN5	40	0.0283683	1.17063	0.0886984	0.463261	0.319499	0.0743003	3.47094	0.263663	0.298694	0.014935	0.0823708	0.773898	0.318619	0.245467	0.306164	0
4272-46	SL000539	PHI	P06744	2821	GPI	1	0.0364741	0.3388	0.0574387	0.0472804	0.0656639	0.129228	2.61569	0.0527668	0.37363	0.238278	0.109912	0.0443722	0.66378	0.197552	0.188609	0
4276-10	SL005358	prostatic binding protein	P30086	5037	PEBP1	1	0.0535865	1.33278	0.00893286	0.159926	0.0321305	0.342679	2.90072	0.0601842	0.62858	0.214615	0.809378	0.369498	0.815396	0.181054	0.0946786	0
4278-14	SL004901	Protein disulfide-isomerase	P07237	5034	P4HB	40	0.0265315	0.129975	0.0230293	0.0898984	0.226299	0.525228	0.0772683	0.0218439	0.0185696	0.023359	0.0297097	0.0229028	1.04819	0.0216997	0.0945271	0
4280-47	SL008865	PSA2	P25787	5683	PSMA2	40	0.0326683	0.244061	0.0367263	0.1558	0.566638	5.55873	1.51554	0.0513569	0.0631661	0.0152837	0.0337734	0.429513	0.468631	0.183723	0.18631	0
4282-3	SL005034	RAN	P62826	5901	RAN	1	0.054929	1.02768	0.0633698	0.256589	0.0359011	0.432883	2.00786	0.113335	0.658247	0.137392	0.959282	0.53982	1.24884	0.131942	0.134606	0
4284-18	SL011535	RBM39	Q14498	9584	RBM39	40	0.0287924	0.652408	0.0746911	0.412414	0.97509	2.33853	0.951809	0.217633	0.425034	0.0688523	0.140622	0.316034	0.057178	0.190406	0.583498	0
4292-5	SL011202	SNAA	P54920	8775	NAPA	1	0.0374383	1.0869	0.0829018	0.0527435	0.0548637	0.330237	2.11623	0.0624532	0.276241	0.383139	0.739283	0.411053	1.0217	0.140568	0.0667707	0
4294-16	SL006088	Sphingosine kinase 1	Q9NYA1	8877	SPHK1	40	0.0386701	0.412914	0.0881858	0.953433	0.792203	0.355717	1.19134	0.116283	0.487048	1.43606	0.4516	0.010802	0.143043	0.39326	0.430984	0
4297-62	SL005115	Spondin-1	Q9HCB6	10418	SPON1	1	0.0387417	0.2315	0.0724417	0.0379484	0.025537	0.25305	0.0562181	0.0294038	0.164517	0.0741914	0.556876	0.0208391	1.69119	0.027707	0.0445297	0
4301-58	SL000057	Thymidine kinase	P04183	7083	TK1	40	0.0137584	0.0557137	0.00309408	0.0205516	0.0371808	0.385094	0.00423617	0.00898294	0.0254046	0.0312197	0.00285138	0.0409709	4.73162	0.0111125	0.0665647	1
4304-18	SL006698	transcription factor MLR1, isoform CRA_b	Q8N3X6	254251	LCORL	40	0.0347321	0.206257	0.0744107	0.0805361	0.0553865	1.74121	0.124396	0.283069	0.235571	0.051283	0.162157	0.0539817	2.69652	0.062895	0.153377	0
4306-4	SL003655	Transketolase	P29401	7086	TKT	1	0.0392739	1.10846	0.00910594	0.123805	0.0259787	0.296241	1.64199	0.181053	0.687296	0.252838	0.72063	0.677917	1.84111	0.151592	0.132343	0
4309-59	SL004812	Triosephosphate isomerase	P60174	7167	TPI1	1	0.0417131	0.961845	0.0104903	0.134891	0.0244126	0.410802	2.23228	0.127096	0.549841	0.164004	0.561405	0.523874	1.18446	0.109076	0.0971238	0
4314-12	SL011809	XTP3A	Q9H773	79077	DCTPP1	1	0.045204	0.0879356	0.0472831	0.0402582	0.129142	0.375517	0.68051	0.0837352	0.0485368	0.117306	0.0374581	0.118592	3.06761	0.0696934	0.211807	0
4318-12	SL004940	PTP-1C	P29350	5777	PTPN6	40	0.0211577	1.23039	1.04466	0.807458	0.184284	0.782602	0.985679	0.11321	0.226818	1.08191	0.26415	0.14612	0.705731	0.370813	0.38246	0
4322-28	SL013489	AMNLS	Q9BXJ7	81693	AMN	40	0.0541988	0.440293	0.231671	0.194063	0.337177	0.190187	1.98896	0.199761	0.309384	0.234796	0.183368	0.794069	0.241202	0.22666	0.236717	0
4324-33	SL008516	CYTT	P09228	1470	CST2	40	0.0719487	0.27167	0.0627449	0.125453	0.159615	1.47601	0.205764	0.064184	0.0614477	0.115516	0.0594985	0.619231	1.85073	0.0643925	0.0672314	0
4328-2	SL013490	BOC	Q9BWV1	91653	BOC	40	0.0316958	0.347943	0.0638966	0.0337961	0.237557	3.41502	0.648807	0.0262388	0.143695	0.0172525	0.368738	0.0690574	2.41516	0.0486479	0.019364	0
4330-4	SL000062	PSA	P07288	354	KLK3	40	0.0215214	0.0544772	0.00993489	0.0223579	0.0266133	0.799542	0.0687649	0.0486915	0.0677935	0.0105466	0.0351429	0.0528419	0.763661	0.0119498	0.0505296	1
4332-6	SL013488	CLC1B	Q9P126	51266	CLEC1B	1	0.0307854	0.10248	0.233658	0.467984	0.327144	0.959856	0.088588	0.329534	0.0688515	0.77959	0.0845593	0.560969	0.765605	0.50009	0.54451	0
4336-2	SL000572	SAA	P0DJI8	6288	SAA1	1	0.0749154	0.024622	0.10422	0.0260375	0.024131	0.0120488	0.00993903	0.00456183	0.0707052	0.0437509	0.0189823	0.0148808	0.0815856	0.0121919	0.0162732	1
4337-49	SL000051	CRP	P02741	1401	CRP	1	0.0477014	0.204864	0.00920305	0.0452133	0.0319249	0.153285	0.0495038	0.089908	0.38112	0.371	0.558715	0.0222565	0.0359913	0.0565454	0.00940582	0
4342-10	SL002922	sICAM-1	P05362	3383	ICAM1	1	0.0439819	0.0750545	0.0320559	0.0464236	0.0622317	0.100186	0.0240805	0.0236026	0.0314534	0.0555944	0.0169706	0.051154	1.44311	0.0149648	0.0598659	1
4355-13	SL007752	DAPK2	Q9UIK4	23604	DAPK2	1	0.0730844	0.396525	0.229357	0.191859	0.236995	3.66064	1.49511	0.546264	0.220034	0.397645	0.215814	0.50137	1.97691	0.32651	0.232638	0
4359-87	SL013570	DYRK3	O43781	8444	DYRK3	1	0.0638293	0.56101	0.178966	0.163239	0.418772	3.30563	0.328445	0.548629	0.322657	0.449474	0.152916	0.12524	0.584776	0.192995	0.172589	0
4368-8	SL000305	b-NGF	P01138	4803	NGF	40	0.0321934	0.0218004	0.0123178	0.00654172	0.0135502	0.646783	0.1822	0.00910676	0.0151699	0.0286062	0.0146291	0.0373095	0.195014	0.0165085	0.00677251	1
4383-97	SL004837	Activin AB	P08476 P09529	3624 3625	INHBA INHBB	40	0.0340569	0.506735	0.0356423	0.167157	0.180014	1.05737	2.81292	0.0871435	0.119093	0.042601	0.224897	0.0775487	0.24572	0.07701	0.0795202	0
4389-2	SL007003	DHH	O43323	50846	DHH	40	0.0170082	0.59687	0.0415392	0.146496	0.105172	0.581029	2.92408	0.127853	0.165643	0.011377	0.222635	0.321786	0.562441	0.0766756	0.0954039	0
4392-54	SL005161	FGF-12	P61328	2257	FGF12	40	0.0327656	0.157294	0.0444714	0.254738	0.527924	2.41774	1.65305	0.086807	0.079233	0.0468344	0.0672941	0.58113	3.2814	0.137722	0.181729	0
4393-3	SL004334	FGF-16	O43320	8823	FGF16	40	0.0208956	0.891893	0.0584992	0.241493	0.243329	0.778835	2.33087	0.270243	0.325786	0.0418581	0.444605	0.392732	0.247878	0.11217	0.196075	0
4394-71	SL014308	FGF-8A	P55075	2253	FGF8	40	0.0311227	0.0283359	0.00364481	0.00878544	0.0129138	0.399098	0.413208	0.0102692	0.00492243	0.00775861	0.0117434	0.0418627	0.032936	0.0317221	0.0179719	1
4396-54	SL004348	IFN-lambda 1	Q8IU54	282618	IFNL1	40	0.0246789	0.68051	0.0837361	0.162335	0.127862	0.466322	3.95582	0.171441	0.120527	0.0118696	0.178186	0.306807	0.198597	0.048424	0.0898453	0
4397-26	SL004349	IFN-lambda 2	Q8IZJ0	282616	IFNL2	40	0.0228231	0.0413939	0.0161055	0.137545	0.343232	5.6144	0.0661926	0.0366693	0.0136558	0.02522	0.0324383	0.136626	0.365975	0.14133	0.0179811	0
4407-10	SL005202	MSP	P26927	4485	MST1	0.005	0.0582279	0.118552	0.0238594	0.0215542	0.01416	0.0338742	0.0287287	0.0187797	0.0802045	0.0502385	0.153354	0.0147891	0.0230494	0.0354549	0.0352097	1
4413-3	SL001888	SLPI	P03973	6590	SLPI	1	0.0346369	0.440732	0.205729	0.123052	0.0501104	0.907106	0.997954	0.090077	0.6686	0.152933	0.269359	0.268793	1.55573	0.0691266	0.597203	0
4414-69	SL004484	SP-D	P35247	6441	SFTPD	1	0.0363656	0.544657	0.152812	0.345406	1.04358	0.605173	0.964686	0.403598	1.25061	0.849037	0.405129	0.174716	0.855259	0.166508	0.917116	0
4420-7	SL009988	ADAM12	O43184	8038	ADAM12	40	0.0168452	0.0600104	0.0237955	0.0124924	0.327463	0.16691	0.316916	0.00704053	0.036824	0.0409606	0.0143396	0.152078	0.258878	0.00752468	0.0156471	0
4423-77	SL003674	BCL2-like 1 protein	Q07817	598	BCL2L1	40	0.0363186	0.0884856	0.0193999	0.0283632	0.0721988	1.09067	0.0869263	0.0486796	0.0255235	0.0611339	0.039672	0.0532021	4.6465	0.0354532	0.024537	1
4428-1	SL013988	CHST2	Q9Y4C5	9435	CHST2	40	0.0235713	0.196025	0.0527693	0.166508	1.04098	6.20065	0.907055	0.186793	0.0424732	0.0526896	0.0524823	0.335841	0.0258813	0.158781	0.135603	0
4429-51	SL014130	CHST6	Q9GZX3	4166	CHST6	40	0.0225369	0.131598	0.0596107	0.129988	0.717078	5.39038	0.200903	0.107518	0.0260655	0.0565997	0.0218998	0.103712	0.0615976	0.134573	0.0624626	0
4430-44	SL006713	Collectin Kidney 1	Q9BWP8	78989	COLEC11	1	0.0294098	0.0314233	0.0978596	0.0555395	0.109833	0.265521	0.088301	0.0377652	0.522207	0.0735896	0.0706579	0.266191	0.645502	0.0598356	0.0451416	0
4435-66	SL009045	ENPP7	Q6UWV6	339221	ENPP7	40	0.0332981	0.138535	0.20523	0.127463	0.015351	1.0078	0.0847843	0.0110558	0.0969382	0.0906916	0.868585	0.0954214	0.199739	0.0582631	0.0160933	0
4436-1	SL014093	ENTP3	O75355	956	ENTPD3	40	0.0296886	0.0448099	0.00914511	0.017652	0.0463571	4.17119	0.121647	0.00884788	0.0092528	0.0559376	0.0102058	0.0293672	3.36076	0.0698667	0.0127567	1
4437-56	SL014028	ENTP5	O75356	957	ENTPD5	1	0.051284	0.49975	0.146868	0.186279	0.172419	2.12589	1.04237	0.244566	0.700362	0.296914	0.204806	0.165383	0.729603	0.802932	0.0986047	0
4440-15	SL014088	FCRL3	Q96P31	115352	FCRL3	40	0.0301193	0.178776	0.0459568	0.126734	0.175416	0.352522	0.421033	0.18608	0.113188	0.0637495	0.212607	0.200888	2.61835	0.201103	0.108342	0
4449-67	SL007024	GREM1	O60565	26585	GREM1	40	0.0259095	0.163088	0.061987	0.123165	0.720209	5.68706	0.257429	0.0568516	0.0118719	0.131369	0.0260874	0.280741	0.367703	0.209511	0.0647891	0
4450-26	SL009791	hnRNP A/B	Q99729	3182	HNRNPAB	1	0.0295055	0.556527	0.00560331	0.453903	0.666237	1.22393	2.18098	0.25018	0.722362	0.0853334	0.555503	0.410561	1.35644	0.153065	0.610384	0
4452-9	SL014096	LRRT1	Q86UE6	347730	LRRTM1	40	0.0397436	0.0523267	0.0499608	0.092061	0.383062	3.07342	0.170242	0.140283	0.0380842	0.353499	0.0436442	0.125134	0.779622	0.070933	0.23632	0
4453-83	SL014108	LRRT3	Q86VH5	347731	LRRTM3	40	0.0263215	0.0626143	0.0375532	0.0402231	0.307385	2.96644	0.0813011	0.0826212	0.0326317	0.0234596	0.0692124	0.0724699	2.78025	0.0528577	0.0785067	0
4455-89	SL006523	MFGM	Q08431	4240	MFGE8	40	0.0458199	0.166889	0.0323318	0.0767159	0.146277	1.94091	0.731519	0.0556601	0.322599	0.398984	0.170724	0.29237	1.58536	0.0682027	0.0741577	0
4459-68	SL014069	PCSK7	Q16549	9159	PCSK7	40	0.0220064	0.0659819	0.0412078	0.0991394	0.0357983	0.766338	0.886889	0.0132505	0.0645373	0.0903618	0.109929	0.15665	2.20837	0.173946	0.327958	0
4460-8	SL006998	PDPK1	O15530	5170	PDPK1	40	0.0407953	0.842847	1.16088	0.772193	0.430813	0.315305	1.06594	0.268303	0.495288	2.29006	0.367843	0.290673	0.900308	0.372732	0.483906	0
4462-8	SL013754	RASA1	P20936	5921	RASA1	40	0.0405997	0.0459277	0.017799	0.0223091	0.0410186	4.21762	0.0138808	0.0127265	0.0145677	0.101778	0.0206493	0.0204631	3.59758	0.0711533	0.0240313	1
4464-10	SL001753	Sialoadhesin	Q9BZZ2	6614	SIGLEC1	40	0.0330918	0.0372127	0.083318	0.0992369	0.232838	3.46633	0.0889343	0.258737	0.0510801	0.0388036	0.0381189	0.258283	1.64109	0.0642613	0.481107	0
4467-49	SL005488	SPARCL1	Q14515	8404	SPARCL1	1	0.047208	0.295629	0.0751285	0.0579076	0.0642376	0.730275	0.129213	0.0403179	0.216179	0.0781699	0.457291	0.192115	0.130014	0.0483418	0.0758558	0
4468-21	SL014029	SPHK2	Q9NRA0	56848	SPHK2	40	0.025912	0.113333	0.0286987	0.109448	0.123667	0.334534	0.0342421	0.0899491	0.0888747	0.0410065	0.0926317	0.0721735	3.71514	0.0557878	0.113927	1
4469-78	SL007502	ST4S6	Q7LFX5	51363	CHST15	1	0.0437238	0.696294	0.242112	0.635352	0.883332	0.81264	1.04692	0.748031	0.450183	0.100733	0.156246	0.57328	0.716123	0.360972	0.523681	0
4471-50	SL008945	TGM3	Q08188	7053	TGM3	40	0.127269	0.0681649	0.0608969	0.0687343	0.054545	0.436183	0.0919886	0.0599272	0.937134	0.0866195	0.0813343	0.167256	0.403464	0.0563556	0.145177	0
4472-5	SL004908	Tropomyosin 2	P07951	7169	TPM2	40	0.0362292	0.0767814	0.00576246	0.0152265	0.017704	1.51761	0.0466593	0.0134655	0.0163623	0.040087	0.00704518	0.0375902	4.02252	0.0134431	0.00827333	1
4474-19	SL004070	Ubiquitin	P62979	6233	RPS27A	1	0.0451763	1.5966	0.0680063	0.414862	0.0556606	0.312215	1.16325	0.234613	1.02442	0.213258	1.32468	0.937918	1.8948	0.412693	0.223397	0
4476-22	SL010519	ZAP70	P43403	7535	ZAP70	1	0.103992	0.0622153	0.0432292	0.0517322	0.0494448	3.5524	0.0472164	0.045606	0.0414594	0.0619189	0.0541361	0.041634	2.85054	0.0497459	0.0630063	1
4479-14	SL000308	C1-Esterase Inhibitor	P05155	710	SERPING1	1	0.0366014	0.0358037	0.771717	1.12972	0.14836	0.141636	0.00541745	0.0198217	0.0329377	0.0333899	0.165841	0.0232167	0.500735	1.84928	3.08719	0
4480-59	SL000314	C3b	P01024	718	C3	40	0.127997	0.399107	0.444687	0.27497	1.06757	0.519597	2.27827	0.079719	0.394181	0.0705631	0.142177	0.413866	0.34781	0.177452	0.125593	0
4481-34	SL000316	C4	P0C0L4, P0C0L5	720 721	C4A C4B	0.005	0.0588599	0.724935	0.16663	0.258964	0.265764	0.632747	0.125452	0.437319	0.337655	0.151036	0.251738	0.141003	0.134674	0.466412	0.274869	0
4482-66	SL000321	C5b, 6 Complex	P01031,P13671	727 729	C5 C6	0.005	0.0555517	0.37336	0.237406	0.479773	0.296837	0.536453	0.432283	0.668844	0.24718	0.356815	0.435269	0.283386	1.15362	0.221313	0.358245	0
4487-1	SL001691	FGF7	P21781	2252	FGF7	40	0.0321228	0.512277	0.219785	0.262366	0.10343	0.0596862	3.22651	0.288598	0.0146755	0.0112533	0.373246	0.225994	0.595205	0.0394731	0.254233	0
4490-65	SL005187	IL-3 Ra	P26951	3563	IL3RA	40	0.0233113	0.104127	0.0507336	0.105689	0.104878	0.0939205	2.46652	0.0842177	0.0974471	0.0685171	0.208259	0.181664	0.148763	0.0125727	0.0701097	1
4491-4	SL005188	IL-5 Ra	Q01344	3568	IL5RA	40	0.0363236	0.0632735	0.0165418	0.0176641	0.0403927	0.0712094	0.166947	0.0266156	0.0207122	0.0199354	0.028176	0.0612545	0.784081	0.0450534	0.0158151	1
4493-92	SL000470	IL-11	P20809	3589	IL11	40	0.0156551	0.189222	0.032848	0.218358	0.539364	5.69317	0.615663	0.0218715	0.0128327	0.017365	0.0307181	0.0808334	1.67327	0.108863	0.0384749	0
4494-63	SL005184	IL-23	P29460, Q9NPF7	3593 51561	IL12B IL23A	40	0.0287468	0.350136	0.0675473	0.16838	0.234266	3.79889	1.24135	0.194994	0.147836	0.081833	0.364144	0.463537	1.58067	0.284963	0.213418	0
4495-33	SL017189	Kininogen, HMW	P01042	3827	KNG1	0.005	0.0458868	0.0413569	0.146802	0.0498215	0.0350248	0.060454	0.0425182	0.0206253	0.183338	0.021339	0.361814	0.0345547	0.157801	0.0323213	0.0420341	1
4496-60	SL000522	MMP-12	P39900	4321	MMP12	40	0.0432196	0.0367071	0.18215	0.0855611	0.0310703	1.38299	0.414253	0.0158949	0.0605933	0.112209	0.130185	0.0687412	0.642769	0.0509659	0.0284621	0
4498-62	SL003764	NCAM-120	P13591	4684	NCAM1	1	0.059224	0.24108	0.0864477	0.0748603	0.310742	0.714536	0.123648	0.205211	0.186373	0.0632772	0.32355	0.161625	1.47237	0.138297	0.0641211	0
4499-21	SL000535	PDGF-AA	P04085	5154	PDGFA	1	0.0455245	0.673736	0.0344216	0.147547	0.151039	1.65469	0.475306	0.16409	0.192449	0.114828	0.0359259	0.264682	0.115022	0.130327	0.33751	0
4500-50	SL004363	SCGF-alpha	Q9Y240	6320	CLEC11A	1	0.0317885	0.291684	0.0268535	0.0970872	0.205326	0.0449097	0.592485	0.0867169	0.124694	0.0488029	0.0326511	0.115799	0.0462529	0.256731	0.204637	0
4533-76	SL012740	ATS15	Q8TE58	170689	ADAMTS15	40	0.0481125	0.177264	0.109264	0.14135	0.321138	5.78282	0.75791	0.117238	0.132402	0.108761	0.138652	0.144873	0.292919	0.220391	0.117654	0
4534-10	SL012822	BSSP4	Q9GZN4	64063	PRSS22	40	0.0444393	0.129974	0.062597	0.290863	0.162373	0.676158	0.819519	0.0571002	0.217026	0.061436	0.236442	0.150771	2.49219	0.159867	0.0449853	0
4535-50	SL008644	BST1	Q10588	683	BST1	40	0.064119	0.0249995	0.0125399	0.0251601	0.0194729	0.392009	0.0105616	0.00862241	0.0151434	0.028264	0.0194977	0.0272851	0.500531	0.0160065	0.0123041	1
4540-11	SL009768	CBX5	P45973	23468	CBX5	40	0.0284297	0.0571331	0.0749417	0.0209475	0.0647618	2.50121	0.267796	0.0288154	0.0233342	0.110253	0.0299174	0.0764724	4.23813	0.0507918	0.0201753	0
4541-49	SL014092	CDON	Q4KMG0	50937	CDON	1	0.0478135	0.414702	0.0483844	0.0505052	0.143823	0.228814	0.241934	0.0859186	0.171217	0.342044	0.38781	0.0769328	1.51965	0.0771528	0.0675995	0
4542-24	SL001896	Clusterin	P10909	1191	CLU	0.005	0.124804	1.04143	0.682512	0.488889	0.524117	0.839388	2.07555	0.477521	0.825032	0.505477	0.419405	0.564343	0.291711	0.403601	0.505022	0
4543-65	SL014048	CONA1	Q86Y22	91522	COL23A1	40	0.0322718	0.201676	0.0339703	0.14447	0.856854	5.07204	1.27	0.0551624	0.0658808	0.307952	0.0735129	0.423375	0.269239	0.0294726	0.144697	0
4544-4	SL004708	CTAP-III	P02775	5473	PPBP	0.005	0.0483703	0.1586	0.088421	0.0729438	0.209167	2.08717	0.307888	0.293045	0.335473	0.23824	0.102962	0.43462	0.498098	0.18743	0.0744396	0
4545-53	SL006197	DnaJ homolog	Q96DA6	131118	DNAJC19	40	0.016963	0.0818969	0.0177526	0.0989892	0.250837	4.79455	1.38551	0.0318068	0.0353633	0.0226284	0.0223549	0.175254	1.19755	0.0346727	0.0413931	0
4546-27	SL008822	EMR2	Q9UHX3	30817	EMR2	1	0.0844629	0.398043	0.261355	0.142136	0.368815	0.63679	0.359894	0.254833	1.37913	0.144639	0.501478	1.48676	0.131302	0.164898	0.142019	0
4547-59	SL014071	FLRT1	Q9NZU1	23769	FLRT1	40	0.035548	0.671218	0.0490355	0.123458	0.0399875	1.83338	4.34466	0.0615329	0.123128	0.0391324	0.199367	0.255934	0.231772	0.0248455	0.0681018	0
4548-4	SL005575	Fucosyltransferase 3	P21217	2525	FUT3	40	0.0236654	0.0149527	0.0104647	0.0134289	0.0186708	0.655769	0.0524435	0.00818778	0.0192364	0.0116197	0.0249832	0.0521247	0.551381	0.0469009	0.0264553	1
4549-78	SL014008	FUT5	Q11128	2527	FUT5	40	0.032873	0.0754461	0.139882	0.0239876	0.0147927	1.97653	0.256069	0.18338	0.0587798	0.0786952	0.106214	0.226436	2.81629	0.143069	0.0316205	0
4551-72	SL014094	GP114	Q8IZF4	221188	GPR114	40	0.0416754	0.156198	0.103885	0.308462	0.318252	3.92157	0.958398	0.104141	0.128137	0.26182	0.124086	0.204665	1.67745	0.297419	0.253249	0
4552-13	SL014129	H6ST1	O60243	9394	HS6ST1	40	0.0426831	0.0815174	0.0696321	0.105111	0.125418	6.95387	0.121005	0.0983025	0.0819868	0.143146	0.120179	0.0727999	1.84985	0.148284	0.0706584	1
4553-65	SL014009	HDGR2	Q7Z4V5	84717	HDGFRP2	40	0.0223218	0.10051	0.0465843	0.338165	0.689395	2.87692	0.46201	0.0977595	0.151476	0.0446745	0.0338408	0.264768	0.992679	0.147849	0.391877	0
4556-10	SL013548	IL-34	Q6ZMJ4	146433	IL34	40	0.0308316	0.184937	0.0159311	0.0309548	0.0257503	1.67355	0.266238	0.0464326	0.025862	0.0969529	0.0229978	0.0844464	3.15282	0.0156904	0.0168388	0
4557-61	SL014111	KIRR3	Q8IZU9	84623	KIRREL3	40	0.0187529	0.0886391	0.102369	0.132522	0.139391	0.419708	0.0942048	0.0555504	0.0993006	0.0689582	0.053167	0.272729	1.21387	0.0993891	0.204766	0
4559-64	SL013969	KYNU	Q16719	8942	KYNU	40	0.0270929	0.074506	0.0202493	0.0341394	0.0204692	3.01802	0.609623	0.0426459	0.046086	0.290829	0.06671	0.391778	0.994011	0.046681	0.0256311	0
4561-65	SL004299	Livin B	Q96CA5	79444	BIRC7	40	0.0304465	0.155097	0.0887278	0.0653478	0.0781869	5.0697	0.305583	0.293331	0.20498	0.11575	0.529916	0.183504	0.383616	0.189659	0.33866	0
4562-1	SL012457	NXPH1	P58417	30010	NXPH1	1	0.0830121	0.540201	0.114568	0.295202	0.329576	1.10037	0.336099	0.153472	0.316896	0.273038	0.406615	0.141936	1.54873	0.296744	0.138138	0
4563-61	SL012108	PLCG1	P19174	5335	PLCG1	40	0.0395047	0.0808288	0.0358033	0.083305	0.156027	0.960726	0.97846	0.052683	0.0553485	0.04708	0.058721	0.157613	4.1563	0.0565659	0.0434501	0
4564-2	SL006406	PLXC1	O60486	10154	PLXNC1	1	0.0241768	0.504067	0.0292231	0.0314487	0.412635	0.104475	0.0571069	0.159365	0.121601	0.286125	0.170761	0.565228	0.410221	0.0484302	0.0438134	0
4566-24	SL013989	RSPO2	Q6UXX9	340419	RSPO2	40	0.0298325	0.0405315	0.027688	0.100987	0.291894	2.96331	0.264175	0.0539077	0.0177716	0.063995	0.0243955	0.144765	0.524328	0.0621993	0.100771	0
4567-82	SL014468	SH21A	O60880	4068	SH2D1A	40	0.0641951	0.65311	0.0216975	0.593472	0.841493	0.684459	1.72339	0.0727924	0.346043	0.0799049	0.210876	1.14972	0.12717	0.444601	0.303699	0
4568-17	SL014070	SLIK5	O94991	26050	SLITRK5	40	0.0311839	0.185746	0.119341	0.0611136	0.102109	1.05033	0.59452	0.0164447	0.0694701	0.0416112	0.149219	0.156382	4.65193	0.0374087	0.01397	0
4569-52	SL014091	SORC2	Q96PQ0	57537	SORCS2	40	0.0430918	0.00337083	0.00590001	0.00423727	0.0105453	0.149291	0.0524427	0.00324467	0.00730452	0.041538	0.0130561	0.00859802	0.00763916	0.00506877	0.00604179	1
4588-1	SL011499	PH	P01298	5539	PPY	40	0.0234481	0.117263	0.00722528	0.0344708	0.0542079	0.725175	0.414993	0.205352	0.0352378	0.660187	0.0126943	0.0670383	0.911418	0.121357	0.141886	0
4593-11	SL011508	PACAP-27	P18509	116	ADCYAP1	1	0.0709895	0.530497	0.17308	0.203116	0.258033	7.20654	0.687215	0.368018	0.192386	0.286777	0.191727	0.273084	0.534561	0.301876	0.226993	0
4594-22	SL011498	PACAP-38	P18509	116	ADCYAP1	40	0.0413549	0.154492	0.232936	0.15364	0.476661	7.14708	0.239407	0.118554	0.119442	0.134467	0.1311	0.315147	0.304414	0.388467	0.310392	0
4673-13	SL000087	IL-6	P05231	3569	IL6	40	0.0286422	0.199836	0.204667	0.190502	0.122754	1.27919	0.260888	0.212533	0.360911	0.307822	0.224663	0.346535	2.70163	0.97832	0.160636	0
4693-72	SL008085	3HIDH	P31937	11112	HIBADH	40	0.0342066	0.0577718	0.0161284	0.0168376	0.240704	0.255253	0.0549156	0.0345094	0.0178721	0.0455551	0.0464232	0.0823578	0.734187	0.0517583	0.0224903	0
4696-2	SL001774	FABP	P05413	2170	FABP3	40	0.0297484	0.106484	0.0239395	0.0397162	0.199795	0.730587	0.245227	0.0119381	0.0964335	0.0812968	0.0656469	0.249544	0.343714	0.0114078	0.0527822	0
4697-59	SL001726	GM-CSF	P04141	1437	CSF2	40	0.01613	0.018475	0.00142793	0.00701514	0.00769936	0.361584	0.00469337	0.0104918	0.0156083	0.00152519	0.00986407	0.0356107	0.0681803	0.00742272	0.00260456	1
4703-87	SL000597	TNF-b	P01374	4049	LTA	40	0.0271037	0.0962313	0.0645918	0.0942717	0.240157	8.72516	0.198185	0.064701	0.0293512	0.0418465	0.234272	0.278067	0.156041	0.158631	0.102635	0
4706-17	SL010830	41	P11171	2035	EPB41	1	0.0491928	1.39243	0.531716	0.570602	0.162627	1.27923	1.32357	0.700391	0.224675	0.0093594	0.544848	0.930505	0.394393	0.192306	0.387348	0
4708-3	SL004253	17-beta-HSD 1	P14061	3292	HSD17B1	1	0.0782596	0.670038	0.247408	0.202091	0.345035	4.26902	0.670074	0.625843	0.307924	0.571446	0.280503	0.401646	0.542022	0.289828	0.25456	0
4712-28	SL005361	Apo D	P05090	347	APOD	1	0.0795286	0.310702	0.148215	0.176797	0.585434	3.85958	0.153145	0.358095	0.328778	0.387631	0.26444	0.182178	0.222751	0.191506	0.21385	0
4717-55	SL000479	IL-3	P08700	3562	IL3	40	0.0389226	0.0998857	0.123987	0.100334	0.105734	1.92135	0.129562	0.160618	0.0977419	0.168357	0.134633	0.160726	0.553603	0.222999	0.16106	0
4718-5	SL007869	PPIB	P23284	5479	PPIB	1	0.0768419	0.598225	0.274513	0.309571	0.49041	1.83492	0.266886	0.72079	0.440182	0.541262	0.322122	0.241668	1.0205	0.319703	0.372163	0
4719-58	SL003524	Protein disulfide isomerase A3	P30101	2923	PDIA3	1	0.0602578	0.554474	0.198224	0.303565	0.882166	3.98465	1.02889	0.791468	0.408036	0.294594	0.447624	0.173303	0.171247	0.321388	0.471169	0
4721-54	SL006119	TFF3	Q07654	7033	TFF3	1	0.0465965	0.00577435	0.00567347	0.0102962	0.00369935	0.0539069	0.00650064	0.00361194	0.0114316	0.00217817	0.796943	0.00288204	0.15873	0.00244124	0.00404136	1
4763-31	SL004742	Afamin	P43652	173	AFM	0.005	0.0343799	0.0538459	0.032069	0.0799046	0.129626	8.52714	0.0775788	0.0417142	0.0461651	0.0636033	0.199907	0.0297786	0.154163	0.0826243	0.0295874	1
4769-10	SL008590	Olfactomedin-4	Q6UX06	10562	OLFM4	40	0.0187515	0.139374	0.0205418	0.0330295	0.0141412	1.413	0.0511694	0.0674027	0.0337092	0.0237902	0.078325	0.0216687	3.82141	0.011425	0.139742	1
4771-10	SL012754	ASM3A	Q92484	10924	SMPDL3A	1	0.0807533	0.397716	0.204987	0.198374	0.429608	2.54685	0.315883	0.657687	0.345465	0.460549	0.225088	0.147563	1.34389	0.203325	0.234174	0
4774-62	SL016129	FAM107B	Q9H098	83641	FAM107B	40	0.0248598	0.0509999	0.0784746	0.162163	0.290131	2.58136	0.395597	0.25851	0.171638	0.255726	0.168046	0.164171	2.15311	0.124577	0.227511	0
4775-34	SL005572	Gelsolin	P06396	2934	GSN	0.005	0.060231	0.697021	0.345211	0.243696	0.428988	1.34388	0.433592	0.220154	0.190949	0.375228	0.624554	0.202394	0.578455	0.226283	0.418628	0
4785-30	SL000347	CBG	P08185	866	SERPINA6	40	0.0402021	0.0619103	0.0765465	0.0874209	0.0804578	1.20862	0.316447	0.151643	0.102237	0.105883	0.0542422	0.297937	0.414359	0.121406	0.0843267	0
4786-58	SL007871	Cytidylate kinase	P30085	51727	CMPK1	1	0.0694226	0.465679	0.106827	0.118942	0.506634	4.41569	0.192006	0.4313	0.412525	0.273132	0.196794	0.092005	0.340725	0.175159	0.133345	0
4792-51	SL016148	C34 gp41 HIV Fragment	Q70626		Human-virus	40	0.0491464	0.366217	0.176127	0.169455	0.606751	3.03758	1.6958	0.343615	0.180657	0.161771	0.499631	0.401585	0.619963	0.445793	0.313592	0
4801-13	SL007153	PERL	P22079	4025	LPO	40	0.0426339	0.108007	0.0429862	0.256701	0.0706727	0.128376	0.0561851	0.0192986	0.0241312	0.085023	0.348795	0.0617771	0.614434	0.148813	0.0266352	0
4807-13	SL008072	CO8A1	P27658	1295	COL8A1	40	0.039991	0.0168086	0.00305835	0.00291869	0.00577478	0.00358509	0.0236283	0.00306959	0.00988529	0.14299	0.00591373	0.022701	0.00617825	0.00953353	0.0134991	1
4811-33	SL004739	ITI heavy chain H4	Q14624	3700	ITIH4	0.005	0.0670044	0.881619	0.261788	0.168146	0.113227	0.997035	0.190564	0.135421	0.388383	0.727823	1.4366	0.136163	0.542839	0.229041	0.198162	0
4815-25	SL016128	TXD12	O95881	51060	TXNDC12	1	0.0341165	0.0571142	0.104	0.446825	0.34061	0.496625	0.0988181	0.297304	0.308005	0.0473068	0.174893	0.243797	0.619592	0.0819942	0.0477411	0
4829-43	SL001737	STRATIFIN	P31947	2810	SFN	1	0.0597588	0.778538	0.216911	0.211774	0.173158	1.25774	1.46486	0.477616	0.293058	0.692925	0.219076	0.445174	1.46053	0.194466	0.531146	0
4831-4	SL002823	sL-Selectin	P14151	6402	SELL	0.005	0.0310709	0.0651327	0.0262973	0.0423201	0.112525	0.565884	0.0236884	0.0222677	0.089597	0.32684	0.123832	0.0387426	1.91025	0.041967	0.0302824	0
4832-75	SL004156	TRAIL R1	O00220	8797	TNFRSF10A	40	0.0371095	0.175787	0.1288	0.174674	0.148206	4.04609	0.263004	0.588665	0.146823	0.46101	0.314957	0.342005	0.243356	0.54943	0.489775	0
4834-61	SL002654	Epithelial cell kinase	P29317	1969	EPHA2	40	0.056869	0.41026	0.126609	0.0613494	0.0624998	4.11061	1.17346	0.0734766	0.0945815	0.0760335	0.149365	0.178705	1.85417	0.0677649	0.0705208	0
4840-73	SL001729	G-CSF	P09919	1440	CSF3	40	0.0335297	0.0236352	0.45988	0.0249053	0.0275863	1.77315	0.0120152	0.0139843	0.111701	0.0571629	0.0161832	0.0883797	1.18828	0.031108	0.0117907	0
4842-62	SL000070	Glypican 3	P51654	2719	GPC3	40	0.0395161	0.189187	0.138102	0.0376224	0.0532717	1.28012	0.52122	0.0199968	0.0947496	0.0546599	0.0811645	0.116702	0.777941	0.113307	0.0835693	0
4851-25	SL000125	IL-1a	P01583	3552	IL1A	40	0.0182414	0.0246514	0.0126326	0.0690554	0.0803445	1.16737	0.13059	0.028114	0.0322637	0.0150068	0.0336315	0.11705	0.0887635	0.0655275	0.0135125	1
4859-6	SL004080	BMPR1A	P36894	657	BMPR1A	40	0.017179	0.402929	0.0209554	0.0608627	0.0281322	3.40255	0.612821	0.00828152	0.212833	0.0966415	0.0798052	0.321127	1.03634	0.356058	0.0630149	0
4862-63	SL004133	BMP RII	Q13873	659	BMPR2	40	0.0324231	0.0459604	0.0208248	0.0158294	0.0194046	0.114839	0.0779916	0.0157889	0.0251983	0.013086	0.0136109	0.1773	0.157513	0.0198295	0.0128509	1
4866-59	SL004160	TrkB	Q16620	4915	NTRK2	1	0.0383902	0.506799	0.101439	0.0296799	0.334226	0.368618	0.277286	0.0661495	0.223725	0.0440466	0.326433	0.483981	0.606663	0.0390446	0.0542729	0
4867-15	SL003310	VEGF121	P15692	7422	VEGFA	40	0.0277056	0.100582	0.0386442	0.0185491	0.0228682	1.1045	0.133202	0.0265958	0.0164255	0.00545082	0.029577	0.112776	0.911932	0.0477972	0.00647763	1
4874-3	SL000003	Angiogenin	P03950	283	ANG	0.005	0.0666781	0.219179	0.397259	0.114771	0.332503	0.264079	0.315532	0.112938	0.168781	0.123938	0.366724	0.193088	0.0993615	0.081564	0.44363	0
4875-73	SL003362	C3d	P01024	718	C3	40	0.0201755	0.108026	0.0134733	0.00697669	0.0524762	1.912	0.388658	0.046228	0.0310097	0.0189456	0.0382542	0.0479873	0.891128	0.0175956	0.0167178	0
4876-32	SL000357	Coagulation Factor IX	P00740	2158	F9	0.005	0.0471155	1.18514	0.697939	0.877413	0.608566	0.184622	0.506525	0.628353	2.04732	1.05336	1.0661	0.229449	0.415241	1.07186	0.266998	0
4878-3	SL000360	Coagulation Factor X	P00742	2159	F10	0.005	0.0721125	0.179155	0.142663	0.165523	0.569078	0.241576	0.156329	0.179853	0.483784	0.187593	0.846439	0.216829	0.696775	0.179791	0.151285	0
4880-21	SL007756	GDF2	Q9UK05	2658	GDF2	40	0.0416302	0.0532603	0.0429725	0.130972	0.724295	0.874359	0.0772038	0.0510996	0.031744	0.606127	0.0360652	0.0947213	0.630463	1.4701	1.08264	0
4883-56	SL000021	Insulin	P01308	3630	INS	40	0.0328902	0.483034	0.118314	0.0629851	0.108025	0.613919	1.52101	0.0992254	0.119476	0.216339	0.0659037	0.21027	1.92738	0.653679	0.160281	0
4886-3	SL000516	MCP-3	P80098	6354	CCL7	40	0.0274094	0.0629453	0.00790392	0.10931	0.196663	1.60502	0.0558795	0.131279	0.031459	0.0244803	0.0546901	0.20109	1.01296	0.12042	0.183807	0
4889-82	SL009951	WNT7A	O00755	7476	WNT7A	40	0.0220008	0.358122	0.0428433	0.0687604	0.0952211	2.00719	3.67578	0.23863	0.0759294	0.0696452	0.104017	0.280891	0.884622	0.0675908	0.0373937	0
4890-10	SL003461	ACTH	P01189	5443	POMC	40	0.0209348	0.449774	0.0636938	0.0845595	0.135764	1.23665	0.980845	0.28237	0.154466	0.103326	0.0845812	0.377592	0.315105	0.216632	0.0496312	0
4891-50	SL000433	Glucagon	P01275	2641	GCG	40	0.0301349	0.44182	0.0678172	0.0451487	0.263327	2.76968	0.538746	0.11685	0.236774	0.684325	0.765108	0.0394514	0.883461	0.235692	0.0290072	0
4900-8	SL000313	C3a	P01024	718	C3	0.005	0.3916	0.769999	0.652301	0.616703	1.18967	0.66399	0.784921	0.789749	1.27742	0.809903	0.626907	0.693096	0.878752	1.23891	1.62756	0
4903-72	SL003657	Calcineurin	Q08209 P63098	5530 5534	PPP3CA PPP3R1	1	0.0364773	0.115166	0.566263	0.163545	0.0571578	0.052623	2.36135	0.0504593	0.127233	0.479997	0.387957	0.532871	0.133013	0.0847056	0.22419	0
4904-7	SL003710	Caspase-2	P42575	835	CASP2	40	0.0262991	0.206425	0.02683	0.0521841	0.0386966	0.571282	0.330067	0.0792718	0.0755121	0.100421	0.0938867	0.117975	0.0562094	0.0541749	0.101177	0
4905-63	SL004814	Coactosin-like protein	Q14019	23406	COTL1	1	0.0481642	0.351038	0.153674	0.204871	0.142288	0.3434	1.45238	0.112607	0.118413	0.320201	0.353402	0.173233	0.155838	0.116707	0.134085	0
4906-35	SL000622	Coagulation Factor V	P12259	2153	F5	0.005	0.0542179	0.0693966	0.0960563	0.197541	0.399385	0.210001	0.0611615	0.103572	0.576295	0.259601	0.339466	0.147998	0.913961	0.185704	0.682518	0
4907-56	SL000022	D-dimer	P02671 P02675 P02679	2243 2244 2266	FGA FGB FGG	1	0.0325631	0.306092	0.441115	0.189144	0.686621	1.13672	0.171577	0.136435	0.141843	1.2508	0.380927	0.256125	3.662	0.0575423	0.0920903	0
4908-6	SL004482	Endoglin	P17813	2022	ENG	40	0.0531353	0.21175	0.081667	0.141678	0.199264	3.10966	0.526974	0.0368565	0.0956183	0.133825	0.079251	0.297591	4.68753	0.0704592	0.0439309	0
4909-68	SL005167	Galectin-8	O00214	3964	LGALS8	40	0.0198414	0.0304033	0.00172362	0.00387948	0.0125904	0.401444	0.112998	0.00749747	0.0201065	0.00315222	0.00496095	0.0444497	0.248055	0.0188746	0.0103621	1
4910-21	SL004064	GIB	P04054	5319	PLA2G1B	40	0.0726484	0.952671	0.0972924	0.277706	0.0903792	2.98926	0.168985	0.0996239	0.151417	0.148782	0.104406	0.140294	0.278131	0.193978	0.386023	0
4911-49	SL003643	Glutathione S-transferase Pi	P09211	2950	GSTP1	1	0.0292256	0.141838	0.0652345	0.146444	0.194482	2.63781	2.64213	0.0359976	0.0572518	0.321854	0.0893436	0.253974	0.312173	0.0686658	0.120433	0
4912-17	SL000280	GOT1	P17174	2805	GOT1	1	0.031265	0.302361	0.36319	0.432856	1.44767	0.748555	1.51329	1.13768	0.614795	0.400472	0.132535	1.26159	0.461771	0.080982	0.202058	0
4913-78	SL003300	HCC-4	O15467	6360	CCL16	1	0.036711	0.18298	0.0661692	0.103081	0.0145487	0.331253	0.276649	0.159162	0.237863	0.215881	0.277977	0.0847155	0.213798	0.0799454	0.0420957	0
4914-10	SL001766	HCG	P01215,P01233	1081 1082	CGA CGB	40	0.0296435	0.00293764	0.00181755	0.00290628	0.127188	0.161478	0.0493523	0.00202093	0.00297508	0.0119464	0.0111211	0.00757124	0.0475003	0.00909631	0.0499585	1
4915-64	SL000836	Hemoglobin	P69905, P68871	3039 3043	HBA1 HBB	1	0.108427	0.430404	0.097573	0.249087	0.0641161	2.21543	2.29839	0.0907393	0.155561	0.0115061	0.451118	0.307573	1.06008	0.0516276	0.123944	0
4916-2	SL000460	IgD	P01880	3495 50802 3535	IGHD IGK@ IGL@	1	0.035768	0.0033404	0.00210651	0.00255373	0.00276991	0.0063938	0.00111558	0.0012236	0.00249085	0.00125879	0.00147378	0.00391874	0.0134931	0.000496	0.00065289	1
4917-62	SL003182	Integrin aVb5	P06756, P18084	3685 3693	ITGAV ITGB5	40	0.0356155	0.130044	0.0176215	0.111493	0.0683651	1.32244	0.51652	0.0455198	0.0610649	0.0237509	0.0098574	0.144481	2.04707	0.0510256	0.0269488	0
4919-56	SL004714	LIF sR	P42702	3977	LIFR	40	0.0366717	0.217413	0.0339445	0.112634	0.0784107	1.50225	0.0817639	0.0292806	0.0587998	0.0499704	0.0311261	0.385347	0.998501	0.0736103	0.392631	0
4920-10	SL000510	Lysozyme	P61626	4069	LYZ	0.005	0.305036	0.920664	0.806491	0.832419	0.762266	2.33221	0.953718	0.750421	0.766222	0.759572	0.768744	0.836324	1.19883	0.804898	0.796884	0
4922-13	SL003189	MIP-3b	Q99731	6363	CCL19	40	0.0227612	0.0643751	0.0492416	0.0188563	0.114367	1.55363	0.393328	0.0282735	0.0242399	0.0373438	0.0631208	0.0666874	0.00915702	0.0502581	0.0217116	1
4923-79	SL005201	MIS	P03971	268	AMH	0.005	0.0779436	0.042739	0.069784	0.0943882	0.123799	0.503898	0.43048	0.190234	0.326823	0.157733	0.0765559	0.0847062	0.0653567	0.170883	0.233778	0
4924-32	SL000521	MMP-1	P03956	4312	MMP1	1	0.0425032	0.0600691	0.0240537	0.0210201	0.0392268	0.426445	0.050302	0.0207539	0.0308709	0.0266826	0.0074135	0.0339801	0.0786222	0.0060995	0.0240654	1
4925-54	SL000523	MMP-13	P45452	4322	MMP13	40	0.0246576	0.025545	0.158327	0.26541	0.0288165	2.53764	1.15483	0.042139	0.417056	0.0362248	0.0970608	0.664042	1.39889	0.0923246	0.297881	0
4929-55	SL005102	SHBG	P04278	6462	SHBG	0.005	0.0589193	0.0470222	0.00807406	0.0220021	0.0561718	0.0114857	0.0177895	0.0122136	0.00862671	0.206038	0.328893	0.0159842	0.0901874	0.00732241	0.0211846	1
4930-21	SL005789	Stanniocalcin-1	P52823	6781	STC1	1	0.035014	0.123707	0.0493084	0.0340978	0.136125	1.51256	0.0754908	0.258118	0.32683	0.278266	0.380539	0.171131	1.13274	0.0875222	0.162994	0
4931-59	SL000024	TF	P13726	2152	F3	40	0.0570992	0.166459	0.168151	0.159438	0.141392	3.81774	0.612856	0.533204	0.164219	0.208843	0.169571	0.403671	0.377198	0.199727	0.182773	0
4956-2	SL000139	EPI	O14944	2069	EREG	40	0.0228209	0.0338862	0.00513035	0.0266362	0.0736965	0.31033	0.0883714	0.0108371	0.0334628	0.00446683	0.00713954	0.0382124	0.18546	0.00305442	0.072093	1
4957-1	SL004605	40S ribosomal protein SA	P08865	3921	RPSA	1	0.0407861	1.0313	0.26943	0.171341	0.488981	0.54743	4.24391	0.236728	0.185889	0.536534	0.163189	0.517048	0.470473	0.0990341	0.236013	0
4959-2	SL004925	AGR2	O95994	10551	AGR2	40	0.0414166	0.194067	0.0814894	0.13241	0.272155	1.90699	0.817346	0.150932	0.15907	0.191338	0.199137	0.369392	1.34334	0.157518	0.172894	0
4960-72	SL004208	annexin I	P04083	301	ANXA1	1	0.068559	0.2677	0.138656	0.257543	0.573307	1.34989	2.79976	0.0584615	0.422393	0.474457	0.256892	0.151063	1.11569	0.195792	0.379345	0
4961-17	SL004209	annexin II	P07355	302	ANXA2	40	0.103781	0.495593	0.0935316	0.61525	0.551762	0.672629	2.09314	0.336171	0.820072	0.113961	0.426689	0.906352	0.436135	0.324282	0.620096	0
4962-52	SL012538	ARMEL	Q49AH0	441549	CDNF	40	0.0273996	0.206814	0.031698	0.0632903	0.141671	4.6425	0.175836	0.0594857	0.113676	0.0574978	0.098026	0.363832	1.78795	0.078998	0.0380232	0
4963-19	SL011708	ARP19	P56211	10776	ARPP19	40	0.0241678	0.0203156	0.0433377	0.0386832	0.0911116	0.173181	0.120099	0.107856	0.00890426	0.0929166	0.0150064	0.0889855	0.33269	0.103228	0.0109403	1
4964-67	SL007729	ARTS1	Q9NZ08	51752	ERAP1	40	0.0727861	0.0593852	0.0579445	0.0456482	0.034503	1.14251	0.207898	0.0545972	0.0304249	0.0508511	0.0707706	0.101589	1.30824	0.0652282	0.0877606	0
4965-27	SL005675	ATP synthase beta chain	P06576	506	ATP5B	40	0.0606318	0.0968516	0.0502034	0.0850774	0.133039	2.38374	0.379528	0.191014	0.0782632	0.224569	0.140432	0.217473	2.23152	0.0833954	0.262026	0
4967-1	SL008177	C1QBP	Q07021	708	C1QBP	1	0.0460957	0.0585079	0.0376059	0.042134	0.0238468	0.808781	0.0489676	0.0250484	0.0298527	0.0484775	0.0647002	0.10145	3.3295	0.0283144	0.0741052	1
4968-50	SL008099	CAPG	P40121	822	CAPG	40	0.0469159	0.480311	0.152762	0.269092	0.209725	0.209957	2.02524	0.255445	0.339644	0.159699	0.0850702	0.0623129	0.0488988	0.461734	0.37406	0
4969-2	SL004866	Carbonic anhydrase I	P00915	759	CA1	1	0.0518958	1.33032	0.683787	0.586294	0.14349	0.290296	0.875726	0.269967	0.883358	0.0730856	1.21627	0.694504	2.03207	0.19776	0.206191	0
4970-55	SL000339	carbonic anhydrase II	P00918	760	CA2	40	0.026624	0.266422	0.0246377	0.0711525	0.172089	0.91121	0.715161	0.204237	0.104759	0.0322372	0.0806928	0.243019	4.23573	0.064091	0.121381	0
4971-1	SL008380	CATZ	Q9UBR2	1522	CTSZ	1	0.0482718	0.116286	0.0614266	0.0567282	0.208302	0.48522	0.426262	0.0832552	0.287134	0.0963898	0.157288	0.0447962	0.14445	0.0345656	0.0679983	0
4973-18	SL003728	cIAP-2	Q13489	330	BIRC3	40	0.0346939	0.208246	0.0522251	0.0723451	0.0626224	0.163656	0.275595	0.242142	0.056162	0.0525705	0.0647949	0.195703	2.78854	0.0523356	0.0725757	0
4976-57	SL013240	CRK	P46108	1398	CRK	40	0.0399083	1.36477	0.109346	0.0144327	0.392879	0.0581943	3.03694	0.0722641	0.693925	0.271433	0.653044	0.329069	0.196714	0.218942	0.0955469	0
4978-54	SL011628	DBNL	Q9UJU6	28988	DBNL	1	0.052301	0.0653603	0.0280522	0.0234212	0.0464427	0.102917	0.796534	0.0214508	0.0611633	0.0321088	0.0516643	0.0426916	0.0501141	0.0244981	0.0263792	1
4979-34	SL008178	DERM	Q07507	1805	DPT	1	0.0620874	0.727176	0.315148	0.255492	0.159014	1.46281	0.676029	0.335121	0.463561	0.481972	0.52538	0.193135	0.691149	0.301214	0.269539	0
4981-6	SL008709	DSC3	Q14574	1825	DSC3	40	0.0331813	0.290563	0.289849	0.284022	0.174078	1.0421	0.548947	0.203647	0.390158	0.221902	0.0898704	0.351885	1.90487	0.0762429	0.0500303	0
4982-54	SL004458	Elafin	P19957	5266	PI3	1	0.0507344	0.413649	0.0450254	0.482971	0.0476109	0.366128	0.188142	0.0938051	0.181951	0.0364591	0.204237	0.171865	0.308694	0.128339	0.077994	0
4983-6	SL003522	ERP29	P30040	10961	ERP29	0.005	0.0593369	0.0961323	0.112688	0.118799	0.142242	1.32877	0.206983	0.149684	0.342539	0.173669	1.07631	0.122296	0.320368	0.0890118	0.186712	0
4984-83	SL006378	Esterase D	P10768	2098	ESD	1	0.0400418	0.467328	0.0355042	0.0709461	0.0329871	0.47238	2.79523	0.0664586	0.100814	0.046502	0.0571632	0.0264055	3.11923	0.023967	0.0254506	0
4985-11	SL005352	FABPE	Q01469	2171	FABP5	1	0.0579185	0.286486	0.35848	0.35238	0.273464	0.262807	0.363151	0.309427	0.606066	0.379433	0.268659	3.63173	1.89756	0.279106	0.426168	0
4986-59	SL012248	FAK1	Q05397	5747	PTK2	40	0.0199297	0.0468273	0.03853	0.0129095	0.109645	0.305343	0.196968	0.0608808	0.168505	0.0293003	0.0277997	0.0877483	0.494244	0.0168005	0.090885	1
4987-17	SL010373	FCAR	P24071	2204	FCAR	40	0.0345095	0.0643939	0.102886	0.0674273	0.267387	3.14112	0.0607625	0.0458894	0.0748336	0.0739784	0.0487831	0.0347061	0.619914	0.218753	0.040358	0
4988-49	SL002036	FGFR4	P22455	2264	FGFR4	1	0.0484361	0.176832	0.211652	0.246351	0.130581	0.812116	0.20412	0.541886	0.206016	0.690946	0.276783	0.346269	0.758277	0.246743	0.238146	0
4989-7	SL003341	Fibrinogen g-chain dimer	P02679	2266	FGG	1	0.0411822	0.358392	0.595817	0.286655	0.811691	0.728328	0.387976	0.18485	0.0858784	2.08189	0.242392	0.721252	2.5598	0.100338	0.318069	0
4990-87	SL006460	GP1BA	P07359	2811	GP1BA	1	0.02853	0.305102	0.0587627	0.247048	0.0640249	0.783696	0.211183	0.0695729	0.0528494	0.973532	0.0758982	0.606731	2.71693	0.208138	0.0794151	0
4991-12	SL012469	GPC5	P78333	2262	GPC5	40	0.0389008	0.09936	0.0163624	0.0684534	0.0938199	0.464395	0.763493	0.0794151	0.0631597	0.071727	0.0199062	0.209607	2.01896	0.112905	0.0561573	0
4992-49	SL007173	GRN	P28799	2896	GRN	1	0.0357914	0.155216	0.104542	0.0632295	0.0966477	1.03047	0.108898	0.141038	0.285881	0.137322	0.140216	0.220191	2.00524	0.0966827	0.106126	0
4993-16	SL000670	GSTA3	Q16772	2940	GSTA3	40	0.0428454	0.112738	0.0253892	0.0304255	0.0688665	0.349126	0.0892256	0.0226725	0.373211	0.0349437	0.0379491	0.0687342	0.17921	0.0614158	0.0859388	1
4994-178	SL002756	hnRNP K	P61978	3190	HNRNPK	40	0.0210713	0.0778844	0.0531144	0.014162	0.0114368	0.28871	0.163201	0.0662071	0.065362	0.0294398	0.037411	0.114656	0.109927	0.0113949	0.0255634	1
4995-16	SL003930	HPG-	P15428	3248	HPGD	1	0.0422372	0.15706	0.179274	0.521745	0.241929	0.184787	0.229919	0.303907	0.729378	1.14346	0.435374	0.165834	0.75306	0.415898	0.597219	0
4996-66	SL006448	HRG	P04196	3273	HRG	0.005	0.108528	0.0624913	0.10338	0.0403956	0.071624	0.0306127	0.0520567	0.0332446	0.0437671	0.0333086	0.148683	0.0389423	0.210336	0.0487027	0.0482853	1
4997-19	SL011616	IF4A3	P38919	9775	EIF4A3	40	0.0202806	0.070562	0.00541201	0.199571	0.106062	0.0213394	2.72761	0.00595828	0.0755252	0.0283963	0.209398	0.258707	0.719416	0.0483886	0.174553	0
4998-50	SL007025	JAK2	O60674	3717	JAK2	1	0.0691013	1.11094	0.166857	0.396235	0.166699	0.718499	0.336049	0.183544	0.473931	1.27854	2.42501	0.0857009	0.490296	0.439044	0.099591	0
5000-52	SL006522	LG3BP	Q08380	3959	LGALS3BP	1	0.0569772	0.178967	0.0422898	0.0189696	0.423665	0.223075	0.0562654	0.0872239	0.0634604	0.0359633	0.119399	0.420327	0.352404	0.0323326	0.027304	0
5001-6	SL001973	Mammaglobin 2	O75556	4246	SCGB2A1	1	0.0357345	0.515542	0.27927	0.241487	0.137579	0.485307	0.27003	0.0999515	0.314662	0.285573	0.451492	0.481971	0.85393	0.425757	0.134459	0
5002-76	SL002646	MMP-14	P50281	4323	MMP14	40	0.0567478	0.0726458	0.0349202	0.0335456	0.0634358	1.22711	0.458184	0.0681526	0.505914	0.396548	0.0364245	0.188591	1.26239	0.174957	0.0449521	0
5004-69	SL007453	MK11	Q15759	5600	MAPK11	40	0.014362	0.184955	0.0874418	0.0241677	0.200082	5.15085	0.995737	0.0177147	0.11596	0.00803908	0.054981	0.412581	0.2635	0.0303141	0.0331653	0
5005-4	SL007281	MK12	P53778	6300	MAPK12	40	0.029954	0.074677	0.141951	0.31173	0.0685393	0.535256	2.27679	0.155432	0.62547	0.352491	0.0623028	0.194756	1.08552	0.0670376	0.0906398	0
5006-71	SL006993	MK13	O15264	5603	MAPK13	40	0.0257915	0.216571	0.00591269	0.331413	0.849662	0.813611	1.30571	0.180014	0.630492	0.0794687	0.154948	0.273539	0.347239	0.140422	0.170633	0
5007-1	SL006920	MAPK14	Q16539	1432	MAPK14	1	0.0347826	0.133107	0.91283	0.942571	0.144608	0.111724	3.72169	0.1034	0.0927358	0.21724	0.161857	0.405327	0.0674702	0.416576	0.0669695	0
5008-51	SL001815	Mn SOD	P04179	6648	SOD2	1	0.0683186	0.401299	0.286333	0.119989	0.119867	1.09986	0.430749	0.107102	0.275259	0.334228	0.302255	0.413582	0.879287	0.10276	0.116712	0
5009-11	SL005846	Moesin	P26038	4478	MSN	40	0.0259707	0.0226275	0.52847	0.667629	0.672552	0.365789	0.0807694	0.262846	0.155506	0.768412	0.22006	0.169166	0.151945	0.265904	0.437476	0
5011-11	SL003685	PBEF	P43490	10135	NAMPT	40	0.0381207	0.881229	0.0570391	0.118123	0.883103	0.913416	2.08594	0.0295921	0.0289323	1.03732	0.252484	0.39492	0.346175	0.830547	0.723521	0
5012-67	SL004296	Myokinase, human	P00568	203	AK1	1	0.056325	1.52622	0.0758193	0.277907	0.0767301	0.446926	1.27724	0.143763	0.861916	0.204533	1.09212	0.654417	1.4111	0.230172	0.111653	0
5013-2	SL004915	NCC27	O00299	1192	CLIC1	1	0.0378322	0.438117	0.301458	0.330917	0.137173	1.04234	2.34294	0.0138948	0.364349	0.894058	0.191869	0.189315	0.250083	0.148898	0.057554	0
5014-49	SL006091	NCK1	P16333	4690	NCK1	40	0.016053	0.0256568	0.13634	0.117357	0.519408	3.74802	0.120305	0.273316	0.0141948	0.0456973	0.336077	0.366588	0.348375	0.199695	0.0732284	0
5015-15	SL003440	PAFAH	Q13093	7941	PLA2G7	0.005	0.100496	0.0997331	0.131632	0.108703	0.114394	2.19497	0.0986018	0.164	0.23604	0.122354	0.104045	0.123293	2.50105	0.123269	0.101231	0
5016-61	SL008933	PARK7	Q99497	11315	PARK7	40	0.0271444	0.0216591	0.0277034	0.0208731	0.0896838	0.091404	0.354971	0.0729656	0.0436581	0.0764475	0.0296827	0.121971	0.38907	0.0234196	0.0649749	1
5017-19	SL004932	Peroxiredoxin-5	P30044	25824	PRDX5	40	0.0225864	0.196058	0.0558891	0.0877989	0.0713189	1.20856	0.521928	0.185826	0.154031	0.169157	0.0680675	0.433219	0.485868	0.0586507	0.128219	0
5018-68	SL005694	Peroxiredoxin-6	P30041	9588	PRDX6	1	0.0540458	1.28817	0.244574	0.332636	0.171052	0.421534	1.15844	0.242078	0.97947	0.122593	1.02551	0.89918	2.12341	0.0704712	0.0909286	0
5019-16	SL002803	PGP9.5	P09936	7345	UCHL1	1	0.0328554	0.536485	0.103515	0.384549	0.293355	0.20797	2.40193	0.223038	0.153224	0.2226	0.0271573	0.267747	0.135892	0.913646	3.17746	0
5020-50	SL003653	phosphoglycerate kinase 1	P00558	5230	PGK1	1	0.0270997	0.268982	0.312069	0.532818	0.215747	0.162557	1.19122	0.0990615	0.318964	1.1872	0.230127	0.193889	0.178288	0.339241	0.327893	0
5021-13	SL004914	PPase	Q15181	5464	PPA1	1	0.0447628	0.099196	0.154522	0.299807	0.229295	0.323885	0.335677	0.0950231	0.273286	0.104026	0.450655	0.0652475	0.0789345	0.196215	0.13935	0
5022-61	SL008176	PSME1	Q06323	5720	PSME1	1	0.0535374	0.590582	0.04422	0.0529206	0.0459937	0.307373	5.14862	0.0547585	0.0740815	0.341561	0.0788746	0.273045	0.132795	0.0363056	0.037881	0
5023-23	SL009792	PUR8	P30566	158	ADSL	40	0.0530319	0.947724	0.164862	0.280542	0.78786	0.123001	2.51937	0.278405	0.204244	0.144623	0.354376	0.90391	0.278629	0.65688	0.0464544	0
5024-67	SL002522	Rb	P06400	5925	RB1	40	0.0486453	0.108403	0.0510909	0.0485026	0.102867	0.891769	0.171432	0.0746619	0.0362816	0.0746647	0.0730563	0.219241	1.92594	0.046655	0.0326395	0
5026-66	SL008059	RS3	P23396	6188	RPS3	40	0.0428657	0.70146	0.0194584	0.629148	1.06017	0.484834	2.00813	0.51145	0.948526	0.0865888	0.118239	0.761062	0.165285	0.318771	0.787383	0
5028-59	SL005764	sCD163	Q86VB7	9332	CD163	1	0.0490766	0.246949	0.0446858	0.0828036	0.136059	0.285203	0.402873	0.0465085	0.134453	0.0711325	0.48434	0.0967854	1.88234	0.0466006	0.0574133	0
5029-3	SL006528	SEPR	Q12884	2191	FAP	1	0.0321218	0.630352	0.08392	0.0574282	0.0555751	0.960151	0.238581	0.0622386	0.193289	0.867892	0.650191	0.569064	0.566814	0.0669214	0.0676547	0
5030-52	SL006629	SIRT2	Q8IXJ6	22933	SIRT2	40	0.0490766	0.13402	0.101708	0.25004	0.033409	1.02427	0.746619	0.174896	0.297699	0.0639232	0.0385209	0.190184	1.10146	0.148	0.171924	0
5031-10	SL008190	SPTA2	Q13813	6709	SPTAN1	40	0.0243927	0.0744529	0.039221	0.0238446	0.0487936	0.971311	0.155879	0.118961	0.077371	0.0531486	2.20109	0.116048	0.195296	0.0365603	0.0624802	1
5032-64	SL009868	SSRP1	Q08945	6749	SSRP1	40	0.0210234	0.0774334	0.0109283	0.452745	1.11666	0.940106	1.80081	0.0743112	0.0761953	0.0407502	0.095253	2.65102	0.0543361	0.248042	0.906385	0
5033-27	SL004737	Tropomyosin 1 alpha chain	P09493	7168	TPM1	40	0.037787	0.0645231	0.12355	0.167561	0.303458	0.857113	0.264534	0.136649	0.115744	0.167325	0.182991	0.589812	0.116294	0.184892	0.0863078	0
5034-79	SL010388	Trypsin 2	P07478	5645	PRSS2	1	0.0668764	0.0994707	0.0480228	0.0491273	0.101865	0.422145	0.178197	0.0929575	0.275642	0.232784	0.0628193	0.207126	0.0901791	0.0523018	0.121522	0
5035-7	SL000142	TS	P04818	7298	TYMS	40	0.0834166	0.0125061	0.0109476	0.0108767	0.0108153	0.0918302	0.0110362	0.00903049	0.0133605	0.00845527	0.00940269	0.0388265	0.0370402	0.0094559	0.0312211	1
5036-50	SL004782	TSG-6	P98066	7130	TNFAIP6	40	0.0414759	0.0657936	0.0546932	0.0544138	0.0433537	1.73972	0.313668	0.0305104	0.103641	0.0682497	0.111624	0.218761	1.8964	0.0253246	0.0178284	0
5059-8	SL007464	AMHR2	Q16671	269	AMHR2	0.005	0.0459561	0.172858	0.102531	0.199472	0.142985	0.242163	0.0626261	0.128988	0.173442	0.151573	0.0898239	0.112933	0.49691	0.218959	0.138654	0
5060-62	SL004852	B7-H1	Q9NZQ7	29126	CD274	40	0.02254	0.123196	0.467998	0.0232411	0.118446	2.69094	0.619067	0.0356563	0.0301897	0.00974957	0.0300415	0.258775	1.38401	0.0325884	0.0596806	0
5061-27	SL004853	B7-H2	O75144	23308	ICOSLG	1	0.02373	0.334288	0.0167255	0.00264637	0.0449404	0.340205	6.54429	0.0206025	0.0119974	0.357905	0.023316	0.0338547	0.275868	0.0043667	0.0585489	0
5062-60	SL011100	CD226	Q15762	10666	CD226	40	0.0451672	0.00186558	0.00200695	0.00334873	0.00490189	0.00169413	0.00521757	0.00265986	0.00161739	0.00509679	0.00249587	0.00589243	0.0714451	0.00236081	0.00407562	1
5066-134	SL014270	CLM6	Q08708	10871	CD300C	1	0.0496529	0.456698	0.0979759	0.130534	0.690043	0.265533	0.120684	0.300679	0.352945	0.308322	0.919866	0.26774	1.89171	0.226241	0.152458	0
5068-54	SL014208	CRTAM	O95727	56253	CRTAM	40	0.0193686	0.0879646	0.0152629	0.0429721	0.1056	0.376237	1.18871	0.0242935	0.0179757	0.0178551	0.0317863	0.121069	1.62115	0.0914774	0.056514	0
5069-9	SL004556	DAF	P08174	1604	CD55	1	0.0479871	0.331629	0.135964	0.0535357	0.075085	0.679622	0.23445	0.154079	0.171229	0.150467	0.175219	0.200484	1.43193	0.0477789	0.0733383	0
5070-76	SL003739	DcR3	O95407	8771	TNFRSF6B	40	0.0263208	0.198128	0.0322074	0.0389664	0.058502	0.127661	0.786734	0.189558	0.0888305	0.0529783	0.0955911	0.243954	0.61404	0.0603607	0.0568386	0
5076-53	SL014294	EPHAA	Q5JZY3	284656	EPHA10	40	0.0215037	0.783184	0.193923	0.23773	0.189462	0.380444	1.06819	0.113888	0.081445	0.0653565	0.0561115	0.208506	2.66316	0.0996862	0.3278	0
5077-28	SL007179	EPHB2	P29323	2048	EPHB2	1	0.0222843	0.162309	0.154484	0.0595166	0.183104	0.752541	0.846705	0.0781633	0.150743	0.160868	0.597261	3.19093	1.15011	0.0654313	0.0601931	0
5078-82	SL008414	EphB6	O15197	2051	EPHB6	1	0.0260859	0.586529	0.263982	0.0610026	0.0278387	1.84841	0.766722	0.0665413	0.470758	0.0515251	0.111757	0.620429	0.769782	0.048591	0.117918	0
5079-11	SL004859	GITR	Q9Y5U5	8784	TNFRSF18	40	0.0242985	0.524137	0.146374	0.249345	0.404042	0.96902	0.997849	0.779828	0.230135	0.206055	0.291466	0.928852	0.694922	0.596954	0.208644	0
5080-131	SL007429	GPNMB	Q14956	10457	GPNMB	1	0.0253948	0.52561	0.0781832	0.0350053	0.322168	0.222341	0.21802	0.0599096	0.125614	0.188288	0.466228	0.118104	1.99786	0.0185828	0.0389275	0
5082-51	SL004849	IL-1 sR9	Q9NP60	26280	IL1RAPL2	1	0.0298979	0.273694	0.192767	0.160264	0.0949194	0.078756	0.291387	0.182514	0.30604	0.454827	0.224846	0.83669	0.420492	0.188602	0.15293	0
5084-154	SL005174	IL-17B R	Q9NRM6	55540	IL17RB	1	0.0416422	0.110258	0.0505181	0.0698861	0.0341788	0.0929921	0.151223	0.182742	0.0468279	0.196197	0.0894577	0.155269	0.152027	0.0887066	0.0746653	1
5085-18	SL005181	IL-20 Ra	Q9UHF4	53832	IL20RA	40	0.0294116	0.136943	0.0380281	0.0447807	0.140903	2.54455	0.49476	0.109718	0.137739	0.0609608	0.0535895	0.286653	1.49055	0.0638819	0.0864182	0
5087-5	SL005183	IL-22BP	Q969J5	116379	IL22RA2	40	0.0301221	0.0187485	0.0725467	0.0106425	0.0325434	1.58899	0.721214	0.0134493	0.0225506	0.0182551	0.030049	0.118829	1.19842	0.0583223	0.0291117	0
5088-175	SL005185	IL-23 R	Q5VWK5	149233	IL23R	40	0.0131635	0.0515538	0.0577796	0.0794931	0.221233	0.0714505	1.64909	0.0774942	0.0556716	0.00572777	0.177018	0.0280352	0.409489	0.0258069	0.0332625	0
5089-11	SL005189	IL-7 Ra	P16871	3575	IL7R	40	0.0217424	0.0262637	0.0194216	0.0381255	0.118143	1.97534	0.0839492	0.031295	0.0911169	0.0186744	0.0997083	0.0794767	2.22973	0.227651	0.0422095	0
5090-49	SL005190	ILT-2	Q8NHL6	10859	LILRB1	1	0.0402072	0.684958	0.0811872	0.162906	0.157796	0.588222	0.489938	0.252751	0.403557	0.192972	0.409104	0.266456	2.36998	0.10296	0.207595	0
5091-28	SL005191	ILT-4	Q8N423	10288	LILRB2	1	0.0370367	0.350362	0.0606772	0.0629022	0.281735	1.09083	0.320941	0.14091	0.242278	0.673779	0.279335	0.275055	2.81547	0.0921094	0.126407	0
5092-51	SL007328	JAG1	P78504	182	JAG1	1	0.0315857	0.863267	0.328939	0.0753839	0.161324	0.773367	0.360553	0.148565	0.414318	0.385928	0.20569	0.265702	0.383577	0.109131	0.0733835	0
5093-47	SL007774	JAG2	Q9Y219	3714	JAG2	40	0.0218215	0.109602	0.00733278	0.00962281	0.0325962	0.367416	0.361994	0.0660092	0.00749657	0.0147749	0.0336024	0.128967	0.219277	0.0309287	0.0320472	0
5094-62	SL009202	JAML1	Q86YT9	120425	AMICA1	40	0.039373	0.182948	0.0859677	0.0683728	0.168995	1.17065	0.409028	0.130685	0.122948	0.0798489	0.128875	0.29369	1.43354	0.0902395	0.0984197	0
5095-21	SL012698	KI2L4	Q99706	3805	KIR2DL4	40	0.0201814	0.395786	0.0289543	0.19938	0.252363	0.352678	2.03913	0.381873	0.0871754	0.0195808	0.115888	0.160902	0.0403833	0.113589	0.19525	0
5096-51	SL014269	KI3L2	P43630	3812	KIR3DL2	40	0.0179332	0.244471	0.0176472	0.0192003	0.0725157	0.188657	0.0914957	0.0942721	0.0899238	0.0414882	0.0540418	0.193492	1.73125	0.108393	0.0569636	1
5097-14	SL014289	KI3S1	Q14943	3813	KIR3DS1	40	0.0222127	0.234085	0.0167362	0.0839419	0.139441	0.930338	0.44096	0.0562118	0.0390764	0.021779	0.0539747	0.339319	0.602356	0.107156	0.115218	0
5098-79	SL014209	KLRF1	Q9NZS2	51348	KLRF1	40	0.033142	0.21476	0.0776198	0.126577	0.249026	0.143609	0.354251	0.233178	0.188253	0.12059	0.158748	0.477527	0.273665	0.0947282	0.271865	0
5099-14	SL005195	LAG-3	P18627	3902	LAG3	40	0.055765	0.0906863	0.0543884	0.215363	0.241327	1.35486	0.88669	0.106015	0.250621	0.0539732	0.158119	0.159258	2.06733	0.223624	0.082614	0
5100-53	SL005197	LIMP II	Q14108	950	SCARB2	40	0.0261078	0.374605	0.0265372	0.107691	0.182161	1.17037	1.05435	0.145126	0.0591905	0.0433956	0.100758	0.377521	1.87412	0.156629	0.160203	0
5102-55	SL005200	MICB	Q29980	4277	MICB	40	0.0261159	0.0541206	0.00864643	0.0172804	0.0194234	0.770276	0.255704	0.0180703	0.0177723	0.0630266	0.0123231	0.0666769	1.34836	0.0197078	0.0362362	0
5103-30	SL014288	MO2R1	Q8TD46	131450	CD200R1	40	0.0219642	0.188374	0.0246198	0.10203	0.222257	2.72758	0.35444	0.0326949	0.0790124	0.039606	0.0946284	0.450781	0.731434	0.0891544	0.0470608	0
5104-57	SL005207	NKp46	O76036	9437	NCR1	40	0.0317304	0.129534	0.0513538	0.0442183	0.0736982	2.84532	0.0671713	0.0388528	0.0450284	0.119437	0.0922058	0.278804	4.48899	0.0664161	0.046299	0
5105-2	SL005208	Nogo Receptor	Q9BZR6	65078	RTN4R	1	0.0416558	0.0623763	0.185603	0.0292092	0.079316	0.682691	0.213823	0.123025	0.156303	0.0499457	0.395259	0.162497	0.0390664	0.0515633	0.0413513	0
5106-52	SL007356	NOTC2	Q04721	4853	NOTCH2	40	0.0280007	0.146374	0.0253091	0.0540835	0.0485264	2.34472	0.612892	0.071871	0.0253509	0.0207927	0.0428312	0.226986	0.251696	0.0899374	0.0516482	0
5107-7	SL005703	Notch 1	P46531	4851	NOTCH1	1	0.0402234	0.659909	0.202799	0.169759	0.245492	2.62633	0.710857	0.184449	0.493495	0.330019	0.332025	0.576436	2.19413	0.118237	0.142335	0
5108-72	SL005209	Notch-3	Q9UM47	4854	NOTCH3	0.005	0.0573131	0.161189	0.0995437	0.16655	0.157251	0.328123	0.0947428	0.170465	0.0903791	0.218998	0.279042	0.084539	0.317373	0.135205	0.110987	0
5109-24	SL005210	Nr-CAM	Q92823	4897	NRCAM	40	0.0504288	0.108022	0.0239777	0.0338395	0.0273468	1.69822	0.131886	0.0345221	0.154445	0.0700512	0.0588698	0.236857	2.26819	0.0903857	0.0413482	0
5110-84	SL009054	NRX1B	P58400	9378	NRXN1	40	0.0318643	0.274845	0.0718578	0.045532	0.101133	4.83283	0.478364	0.0352906	0.270438	0.0512928	0.0525273	0.295389	0.228907	0.241401	0.0363898	0
5111-15	SL008728	NRX3B	Q9HDB5	9369	NRXN3	1	0.0220756	0.657547	0.202376	0.029551	0.0769186	0.383892	0.328576	0.102617	0.48709	0.0604503	0.0924895	0.906404	0.482489	0.033782	0.0304167	0
5112-73	SL014268	OX2G	P41217	4345	CD200	40	0.0216608	0.137666	0.0466538	0.0667726	0.201964	1.18711	0.543169	0.0228304	0.0250129	0.016927	0.0675884	0.226065	4.77242	0.0423753	0.0154585	0
5114-65	SL005212	Prolactin Receptor	P16471	5618	PRLR	1	0.0622456	0.162442	0.136837	0.184935	0.18568	1.98669	0.188822	0.281446	0.220047	0.428091	0.23643	0.157303	0.500069	0.131407	0.248194	0
5115-31	SL005213	RELT	Q969Z4	84957	RELT	40	0.0362272	0.427136	0.110139	0.108688	0.104674	2.49944	0.94311	0.0987	0.489605	0.435465	0.874008	0.239274	3.06984	0.360128	0.0347586	0
5116-62	SL007680	ROBO2	Q9HCK4	6092	ROBO2	1	0.0413483	0.776985	0.134398	0.1171	0.142419	0.402415	0.329181	0.0913572	0.237198	0.223279	0.535381	0.196402	2.27642	0.0632596	0.097459	0
5117-14	SL014148	ROBO3	Q96MS0	64221	ROBO3	40	0.03094	0.0407558	0.0653466	0.0484289	0.331459	0.779558	0.0402775	0.0438762	0.0638423	0.11041	0.0479251	0.038493	0.219647	0.193231	0.0694271	0
5122-92	SL005214	Semaphorin-6A	Q9H2E6	57556	SEMA6A	40	0.0923871	0.3272	0.164577	0.14263	0.157849	2.48646	0.603842	0.147232	0.158883	0.155481	0.235894	0.236517	5.00773	0.248924	0.153638	0
5124-69	SL005169	sICAM-5	Q9UMF0	7087	ICAM5	1	0.0273627	0.29541	0.0396776	0.0125962	0.157654	0.182495	0.101811	0.0425323	0.166791	0.0449787	0.142792	0.287763	0.696988	0.0248527	0.0387089	0
5125-6	SL014292	SIG14	Q08ET2	100049587	SIGLEC14	1	0.0454822	0.0144544	0.00504324	0.00278553	0.0218744	0.051663	0.00748385	0.00640034	0.00826023	0.0185277	0.0118507	0.00679655	0.116444	0.00425834	0.0109525	1
5128-53	SL014228	SLAF6	Q96DU3	114836	SLAMF6	40	0.0809024	0.131335	0.17795	0.131605	0.125593	1.07088	0.685581	0.126045	0.172004	0.277376	0.211124	0.281525	0.838616	0.14244	0.11042	0
5129-12	SL005221	SREC-I	Q14162	8578	SCARF1	1	0.0522835	0.146109	0.232216	0.12193	0.309608	1.75039	0.133225	0.143009	0.0790819	0.445501	0.528217	0.14012	0.195356	0.512947	0.225621	0
5130-67	SL005222	SREC-II	Q96GP6	91179	SCARF2	40	0.0535794	0.352747	0.107931	0.14916	0.237679	0.172273	1.01929	0.261554	0.154421	0.128772	0.14708	0.401674	2.11262	0.221901	0.1766	0
5131-15	SL004863	TAJ	Q9NS68	55504	TNFRSF19	40	0.0267723	0.27787	0.0811229	0.0657171	0.125515	3.25848	1.71975	0.0834717	0.0901538	0.10224	0.0839856	0.437915	1.00888	0.170893	0.130203	0
5132-71	SL005223	TCCR	Q6UWB1	9466	IL27RA	1	0.0405627	1.04104	0.168766	0.233355	0.777545	1.29402	0.664384	0.224748	0.145139	0.197934	0.636064	0.670459	0.253245	0.161738	0.166949	0
5133-17	SL002078	TGF-b R II	P37173	7048	TGFBR2	40	0.0469485	0.0649856	0.0516906	0.0635188	0.201086	1.15434	0.439387	0.0874199	0.0583829	0.0743127	0.106628	0.166525	1.08281	0.102252	0.0732488	0
5134-52	SL007547	TIMD3	Q8TDQ0	84868	HAVCR2	40	0.042487	0.0576874	0.0452828	0.0477725	0.274733	0.0363567	0.028355	0.0248693	0.0335618	0.0639226	0.174229	0.0238072	3.14374	0.050199	0.0583288	1
5138-50	SL004366	TWEAKR	Q9NP84	51330	TNFRSF12A	40	0.0179633	0.163575	0.0220224	0.0525323	0.123182	4.23183	0.777128	0.0183547	0.0328238	0.0346951	0.048143	0.18957	0.27388	0.0600841	0.0437373	0
5139-32	SL005230	UNC5H3	O95185	8633	UNC5C	1	0.0418854	0.242974	0.422482	0.0864991	0.0836252	1.25097	0.818804	0.101246	0.402322	0.150384	0.479935	0.137908	0.622374	0.114099	0.153369	0
5140-56	SL005231	UNC5H4	Q6UXZ4	137970	UNC5D	40	0.0518383	0.0880754	0.0921564	0.0451296	0.0547711	2.2453	0.484645	0.0414383	0.149444	0.0304198	0.0397562	0.165538	3.88293	0.0530737	0.0406666	0
5178-5	SL011406	PDE7A	Q13946	5150	PDE7A	40	0.0162948	0.0896321	0.018917	0.0145772	0.0200608	2.50654	0.0161048	0.0347353	0.0540848	0.0295536	0.0588324	0.013006	1.97129	0.0491808	0.0693334	1
5183-53	SL016548	AMPK a1b1g1	Q13131 Q9Y478 P54619	5562 5564 5571	PRKAA1 PRKAB1 PRKAG1	40	0.0168178	0.259974	0.0138173	0.0561903	0.183825	2.63908	0.170052	0.109713	0.0217821	0.0183594	0.0948106	0.356161	1.10907	0.0795693	0.0704378	0
5193-51	SL002542	K-ras	P01116	3845	KRAS	40	0.0536257	0.516777	0.205572	0.216983	0.38543	0.447344	1.09184	0.526273	0.197697	0.227017	0.239688	0.545966	1.10958	0.218176	0.425647	0
5196-7	SL006476	NMT1	P30419	4836	NMT1	40	0.0366387	0.0969267	0.0649813	0.0829766	0.146927	1.51648	1.80899	0.0881346	0.125243	0.178001	0.0405954	0.097186	2.95423	0.0494241	0.138809	0
5201-50	SL016554	PDE9A	O76083	5152	PDE9A	40	0.0252954	0.145486	0.0888456	0.056703	0.10696	2.27165	1.18116	0.226382	0.11942	0.0695515	0.121872	0.207217	0.522683	0.0776826	0.0471175	0
5202-4	SL007373	PPID	Q08752	5481	PPID	40	0.0539951	0.133782	0.358456	0.037786	0.0220287	0.287577	1.88689	0.208211	0.0660258	0.630781	0.318419	0.191587	0.37277	0.0642862	0.447913	0
5204-13	SL005308	PSME3	P61289	10197	PSME3	40	0.0189798	0.278572	0.0184243	0.121304	0.134849	0.564291	1.09661	0.168163	0.0620772	0.0438032	0.151182	0.330234	3.5089	0.159323	0.0526537	0
5223-59	SL015728	GCKR	Q14397	2646	GCKR	40	0.0365045	0.345533	0.358081	0.223514	0.535223	1.04192	0.392266	0.435678	0.276037	0.344787	0.482725	0.858323	0.579873	0.571847	0.367065	0
5225-50	SL016550	CK2-A1:B	P68400 P67870	1457 1460	CSNK2A1 CSNK2B	40	0.0532334	1.45311	0.0820188	0.341027	0.0713779	0.041322	2.05222	0.244094	0.77066	0.282066	0.894355	0.475562	1.04062	0.2166	0.250421	0
5226-36	SL016551	CK2-A2:B	P19784 P67870	1459 1460	CSNK2A2 CSNK2B	40	0.0345515	0.677276	0.0591647	0.0588125	0.040659	0.248785	2.19577	0.0509368	0.0596986	0.0245894	0.0659365	0.20041	0.0425833	0.0562605	2.65892	0
5227-60	SL006921	PDK1	Q15118	5163	PDK1	1	0.0419794	0.0172646	0.0248415	0.0674068	0.0649549	0.13814	0.0520285	0.0567059	0.0404758	0.0179237	0.01255	0.0209914	4.58794	0.0238884	0.0420279	1
5228-25	SL006189	KIF23	Q02241	9493	KIF23	40	0.0257033	0.197358	0.0315359	0.0712645	0.0393307	0.0790958	1.99779	0.0235436	0.0761639	0.0692864	0.136396	0.16376	0.953319	0.0401467	0.0297676	1
5229-90	SL014735	IMDH1	P20839	3614	IMPDH1	40	0.034799	0.904369	0.142944	0.234839	0.303236	0.50641	2.02559	0.0555223	0.899399	0.561562	0.484627	0.0472548	0.226863	0.049562	0.469247	0
5230-99	SL016557	HMGR	P04035	3156	HMGCR	40	0.0344452	0.0741443	0.0245948	0.0222192	0.0325314	0.0727549	0.167166	0.0576057	0.0238535	0.0167094	0.0506564	0.145182	0.136852	0.0208366	0.0277346	1
5231-79	SL012707	PCSK9	Q8NBP7	255738	PCSK9	0.005	0.100423	1.48775	0.165968	0.267748	0.636925	0.188141	0.540117	0.486456	0.307568	0.812191	0.146229	0.71067	0.223489	0.1638	0.149004	0
5236-2	SL007145	NR1D1	P20393	9572	NR1D1	40	0.0405351	0.0316232	0.0143082	0.0237267	0.0150308	0.0594082	0.0238221	0.0163312	0.0168533	0.0298955	0.0194916	0.0515223	0.0513614	0.0329182	0.0214639	1
5238-26	SL013928	PPIE	Q9UNP9	10450	PPIE	40	0.0230131	0.825105	0.0643837	0.377959	0.0889064	0.040967	3.52347	0.145558	0.110191	0.0921943	0.341331	0.623726	0.619049	0.0866225	0.238428	0
5242-37	SL007237	MP2K4	P45985	6416	MAP2K4	1	0.0445393	0.118718	0.0636708	0.0113083	0.0296828	0.0867335	0.112277	0.0289769	0.0329665	0.199977	0.335887	0.0459183	0.413459	0.031092	0.0252969	1
5244-12	SL004716	JNK2	P45984	5601	MAPK9	40	0.0616324	0.305587	0.0736122	0.0661336	0.422963	3.7534	0.665108	0.111465	0.0817321	0.0741461	0.151558	0.228403	2.59947	0.123165	0.147646	0
5245-40	SL016549	AMPK a2b2g1	P54646 O43741 P54619	5563 5565 5571	PRKAA2 PRKAB2 PRKAG1	40	0.0214138	0.319304	0.783624	0.89761	0.415441	0.203305	0.842485	0.246594	0.312417	1.58286	0.388512	0.089607	0.0829598	0.368267	0.396113	0
5246-64	SL005730	cGMP-stimulated PDE	O00408	5138	PDE2A	1	0.0651398	0.332392	0.0790928	0.0774015	0.331767	6.31644	0.288175	0.22295	0.219758	0.231207	0.103488	0.0910944	0.245548	0.0975873	0.0883636	0
5248-68	SL005793	Cyclophilin F	P30405	10105	PPIF	40	0.0247593	0.227297	0.0591981	0.54507	0.56797	1.60208	0.442591	0.347308	0.830247	1.76661	0.0214347	0.127936	0.81593	0.393201	0.256581	0
5249-31	SL016566	DRAK2	O94768	9262	STK17B	1	0.0888674	0.535611	0.184282	0.204734	0.461766	3.06503	0.232793	0.54458	0.504523	0.440664	0.223315	0.165885	0.66386	0.249685	0.177088	0
5250-53	SL010928	IMDH2	P12268	3615	IMPDH2	1	0.0401544	0.788848	0.100492	0.227544	0.324914	2.20587	4.99995	0.190898	0.203928	0.469697	0.13659	0.37184	0.385385	0.135695	0.205647	0
5252-33	SL016555	PDE11	Q9HCR9	50940	PDE11A	1	0.0366899	0.291779	0.217792	0.264509	0.334183	1.65887	1.31337	1.22282	0.128653	0.216268	0.278665	0.227449	0.925991	0.366747	0.204979	0
5254-69	SL016553	PDE3A	Q14432	5139	PDE3A	1	0.0676587	0.984338	0.253173	0.233114	0.333262	1.75009	0.927298	0.709712	0.250264	0.54994	0.378536	0.680708	1.19224	0.451321	0.283137	0
5255-22	SL011404	PDE4D	Q08499	5144	PDE4D	1	0.0583333	0.288234	0.228424	0.238859	0.245865	1.49638	0.424087	0.261643	0.575356	0.48984	0.719262	0.321479	1.03153	0.433306	0.432067	0
5256-86	SL011405	PDE5A	O76074	8654	PDE5A	1	0.0368293	0.093381	0.15015	0.0722439	0.0534534	2.27554	0.211972	0.054763	0.0640887	0.101044	0.0489164	0.266934	1.05288	0.107005	0.212584	0
5259-2	SL016567	TAK1-TAB1	O43318 Q15750	6885 10454	MAP3K7 TAB1	1	0.0611859	0.663412	0.202322	0.133216	0.368294	2.4233	0.583415	0.863811	0.522917	0.611826	0.16039	0.304135	0.494271	0.238414	0.137571	0
5260-80	SL007181	TYK2	P29597	7297	TYK2	1	0.0440493	1.10269	0.112247	0.189221	0.361174	3.07127	1.62146	0.384781	0.509017	0.36148	0.0781188	0.106662	0.519144	0.19736	0.147031	0
5261-13	SL010488	ABL2	P42684	27	ABL2	1	0.0683094	0.769603	0.207187	0.257221	0.47387	1.19292	0.296406	0.838436	0.44163	0.657808	0.271165	0.261742	0.726747	0.208403	0.2816	0
5262-57	SL014470	BCAR3	O75815	8412	BCAR3	1	0.0629941	0.583986	0.240411	0.339322	0.409752	2.91823	0.495231	0.912306	0.455418	0.475608	0.321462	0.359699	0.354731	0.391395	0.375559	0
5264-65	SL003520	calreticulin	P27797	811	CALR	1	0.0647679	0.502117	0.348	0.321667	0.331815	3.246	0.528413	0.850591	0.334703	0.383464	0.397432	0.866347	1.08287	0.494824	0.398573	0
5265-12	SL005725	GRB2-related adapter protein 2	O75791	9402	GRAP2	40	0.0264103	0.0365575	0.0382937	0.0362367	0.0455444	0.141821	0.263303	0.0981944	0.0690043	0.12226	0.110461	0.131234	0.186065	0.207691	0.12624	1
5268-49	SL003331	MMP-16	P51512	4325	MMP16	40	0.0251471	0.407735	0.0168225	0.697507	1.25674	0.303811	3.18054	0.209418	0.621758	0.0430662	0.200901	0.669123	0.150371	0.244952	0.599216	0
5272-55	SL014469	SHC1	P29353	6464	SHC1	1	0.0463023	0.600396	0.338074	0.0550736	0.0804164	2.694	1.62224	0.0577079	0.203967	0.451943	0.462114	0.431295	1.5813	0.164658	0.0567388	0
5280-68	SL016563	GHC2	Q9H1K4	83733	SLC25A18	40	0.0298997	0.180361	0.0537514	0.190607	0.481551	3.97883	0.667461	0.0611963	0.0546457	0.172069	0.0501705	0.0519611	0.0870677	0.301461	0.143831	0
5301-7	SL000406	Eotaxin	P51671	6356	CCL11	1	0.0217047	0.0355936	0.00846479	0.026485	0.162521	0.470137	0.041995	0.00876781	0.0439548	0.0296624	0.067682	0.0248162	0.0426094	0.0141919	0.0206798	1
5307-12	SL004400	Coagulation Factor IXab	P00740	2158	F9	0.005	0.0467356	1.14223	0.558073	0.845697	0.315478	0.577474	0.57939	0.607649	1.75941	0.723727	1.09927	0.329059	0.0776181	0.946913	0.278935	0
5308-89	SL000401	Elastase	P08246	1991	ELANE	1	0.046129	0.866618	0.269003	0.0738387	0.0869967	1.21483	3.15818	0.128231	0.0386659	0.133373	0.0391	0.905133	0.588495	0.0847149	0.159121	0
5312-49	SL000277	Apo E2	P02649	348	APOE	0.005	0.0614855	0.393538	0.0502084	0.043182	0.0283045	0.126885	0.0639628	0.0319098	0.0421351	0.0266445	0.0377413	0.0503652	1.67744	0.0791811	0.0662842	1
5316-54	SL000558	Prothrombin	P00734	2147	F2	0.005	0.063684	0.0512494	0.3188	0.384832	1.50314	1.34007	0.195872	0.29744	0.33683	0.921167	0.172294	0.201568	1.17844	0.234489	0.426758	0
5317-3	SL007195	CD70	P32970	970	CD70	1	0.0355159	0.337731	0.184472	0.156355	0.389234	0.760927	0.218579	0.433514	0.142258	0.39309	0.167612	0.128483	1.31601	0.24258	0.143326	0
5335-73	SL003647	annexin VI	P08133	309	ANXA6	40	0.0712897	0.301922	0.108777	0.0763176	0.0880381	3.07827	0.832566	0.070188	0.0936811	0.0960795	0.188568	0.20889	3.05944	0.199367	0.0982888	0
5337-64	SL004131	B7-2	P42081	942	CD86	40	0.0361443	0.0879982	0.0130506	0.0263267	0.0318851	1.42479	0.305126	0.0286902	0.0172154	0.0222945	0.0438239	0.103423	0.407555	0.0602054	0.0216562	0
5339-49	SL004477	calgranulin B	P06702	6280	S100A9	40	0.108052	0.274888	0.596474	0.347706	0.268034	0.757734	1.23975	1.27458	0.566172	0.256831	0.283965	0.207122	0.662314	0.218906	0.540848	0
5340-24	SL003717	Caspase-10	Q92851	843	CASP10	1	0.0256892	0.322268	0.0984487	0.242258	0.0688155	0.192286	3.64835	0.0754689	0.0616662	0.274079	0.721185	0.256404	0.193534	0.250696	0.212983	0
5343-74	SL008703	CBPE	P16870	1363	CPE	40	0.054693	0.196684	0.127183	0.17691	0.381588	2.6999	0.645855	0.351895	0.351445	0.104379	0.0910073	0.411084	1.32562	0.251403	0.12928	0
5345-51	SL006675	CKAP2	Q8WWK9	26586	CKAP2	40	0.0561143	0.074875	0.0741488	0.0505911	0.0349726	1.18447	0.425131	0.0296616	0.0991058	0.0369107	0.0200084	0.156841	4.17546	0.0266884	0.028714	0
5346-24	SL011808	CPNE1	Q99829	8904	CPNE1	1	0.044298	0.632708	0.00664064	0.206072	0.112736	0.647145	2.98012	0.194178	0.276459	0.00636408	0.320823	0.284426	0.579112	0.087182	0.127766	0
5347-59	SL000130	Cyclin B1	P14635	891	CCNB1	40	0.0345522	0.041455	0.0140477	0.0237274	0.0271924	1.03391	0.0682167	0.039165	0.0215013	0.0146433	0.0332709	0.0642524	0.142272	0.0672823	0.0181228	1
5349-69	SL006970	DLL1	O00548	28514	DLL1	1	0.0236987	0.76235	0.451076	0.129524	0.0784275	0.57471	1.33753	0.156306	0.471776	0.235548	0.2429	0.471958	0.525878	0.18879	0.171643	0
5351-52	SL004891	hnRNP A2/B1	P22626	3181	HNRNPA2B1	1	0.0341737	0.582623	0.0458125	0.511138	0.965737	0.425334	1.41663	0.283227	1.29514	0.34233	0.484232	0.441509	0.5302	0.202784	0.845858	0
5352-11	SL004145	HVEM	Q92956	8764	TNFRSF14	40	0.0274338	0.00612738	0.00304332	0.00476077	0.0115606	0.61409	0.00586009	0.00319427	0.00435784	0.0174058	0.044284	0.0267409	0.00893807	0.00573601	0.00967472	1
5354-11	SL000655	Keratin 18	P05783	3875	KRT18	40	0.0265492	0.0604572	0.132609	0.053143	0.234632	3.0306	2.35709	0.190607	0.090395	0.0713845	0.116882	0.111469	1.61577	0.135029	0.111219	0
5355-69	SL004648	LIGHT	O43557	8740	TNFSF14	40	0.0191282	2.94446	0.840137	0.0649566	0.0887727	2.02038	0.842019	0.0228072	0.0799546	0.359006	0.14725	0.062927	0.26095	0.6237	0.164285	0
5356-2	SL003080	MIF	P14174	4282	MIF	1	0.038708	0.0939366	0.00256012	0.00509531	0.00302481	0.0416156	0.736494	0.00459495	0.0247825	0.00885461	0.00674356	0.0311332	0.0230146	0.00581829	0.00784949	1
5357-60	SL014113	NLGNX	Q8N0W4	57502	NLGN4X	40	0.0236057	0.395691	0.208682	0.0443816	0.173665	3.30198	1.54166	0.0397421	0.0785509	0.0727022	0.454604	0.171712	1.08767	0.126615	0.0289835	0
5358-3	SL008574	OMD	Q99983	4958	OMD	1	0.0277899	0.235684	0.0622311	0.0513855	0.0344043	0.194381	0.0864578	0.0508803	0.0155466	0.0565474	0.629273	0.0423738	1.94007	0.0326206	0.0424082	0
5359-65	SL002702	PIM1	P11309	5292	PIM1	40	0.0274277	0.0240968	0.0449419	0.0321399	0.0327034	0.172493	0.102405	0.0742917	0.0341224	0.0450898	0.0961656	0.0492561	0.587738	0.101433	0.0770784	1
5363-51	SL010470	Semaphorin 3E	O15041	9723	SEMA3E	40	0.0305395	0.139593	0.0277607	0.0799928	0.052825	1.74629	0.200288	0.0158197	0.0477267	0.0467474	0.0313321	0.0375039	1.13727	0.039602	0.0111347	0
5364-7	SL007336	SET	Q01105	6418	SET	1	0.0399037	0.432182	0.125431	0.0636914	0.0731794	0.601025	0.0621364	0.060406	0.142881	0.42077	0.217064	0.29781	1.59153	0.180158	0.0894526	0
5383-14	SL004671	BAFF Receptor	Q96RJ3	115650	TNFRSF13C	1	0.0612379	0.136874	0.131516	0.407602	0.139054	0.333661	0.391425	0.577127	0.208598	0.980858	0.14573	0.263411	0.465119	0.195377	0.932257	0
5384-67	SL016130	BRF-1	Q92994	2972	BRF1	40	0.0469559	0.126673	0.0968278	0.14681	0.099927	1.61521	0.303811	0.212072	0.105764	0.359864	0.116617	0.264253	2.74872	0.180552	0.183694	0
5400-52	SL003184	sLeptin R	P48357	3953	LEPR	1	0.0285095	0.13141	0.0135286	0.0458641	0.111123	0.27921	0.0693532	0.0372217	0.149185	0.107274	0.163395	0.0630624	1.32271	0.0429695	0.0115043	1
5404-53	SL004871	DR6	O75509	27242	TNFRSF21	1	0.054271	0.408161	0.0786586	0.0512681	0.206442	0.515408	0.3608	0.146152	0.192602	0.264643	0.328106	0.165461	2.63514	0.0560238	0.106456	0
5410-53	SL007295	CAD15	P55291	1013	CDH15	1	0.108505	0.483446	0.26502	0.311289	0.533957	3.84835	0.385998	0.692782	0.397563	0.557848	0.345019	0.28283	0.459573	0.316516	0.350954	0
5412-53	SL004134	CD27	P26842	939	CD27	0.005	0.112042	0.601365	0.548469	0.492317	0.558232	1.52722	0.531077	0.489651	0.605477	0.540008	0.41174	0.479536	0.918135	0.908576	0.60053	0
5424-55	SL003690	RANK	Q9Y6Q6	8792	TNFRSF11A	1	0.0671943	0.709414	0.239325	0.304463	0.442711	2.10201	0.839277	0.785235	0.272116	0.637612	0.292457	0.978588	0.372469	0.258053	0.326705	0
5440-26	SL004594	Troponin I, skeletal, fast twitch	P48788	7136	TNNI2	40	0.106123	0.133197	0.0539116	0.0288534	0.025768	0.611122	1.26367	0.0252687	2.89714	0.119053	0.0338711	0.0434152	0.560025	0.0413262	0.0429957	0
5441-67	SL001761	Troponin I	P19429	7137	TNNI3	40	0.0288091	0.0441784	0.0582316	0.0372014	0.0535552	1.81785	0.222613	0.0259302	0.0161355	0.00880411	0.018547	0.0595049	0.0990777	0.0436746	0.0333876	1
5443-62	SL002505	ANP	P01160	4878	NPPA	40	0.0265229	0.0812467	0.0353827	0.0865613	0.254884	2.4552	0.0570203	0.0210497	0.0144167	0.0359719	0.0135677	0.184472	1.95756	0.119706	0.0328162	0
5451-1	SL003166	ALCAM	Q13740	214	ALCAM	1	0.0422831	0.647577	0.135369	0.0695562	0.168628	0.666691	0.503434	0.14227	0.26255	0.3087	0.173702	0.24772	2.85071	0.102362	0.0815938	0
5459-33	SL010456	CYTN	P01037	1469	CST1	1	0.150317	0.587684	0.231322	0.232569	0.207132	0.44219	0.251228	0.233618	0.264324	0.272158	0.230061	0.981756	0.53364	0.308705	0.215825	0
5468-67	SL011068	IL-17 RC	Q8NAC3	84818	IL17RC	40	0.0238317	0.094697	0.0736606	0.0381904	0.0498143	3.19316	0.519605	0.0514395	0.0175142	0.0345744	0.0768657	0.219851	1.47261	0.027119	0.0201108	0
5475-10	SL000553	PKC-B-II	P05771	5579	PRKCB	40	0.0951996	0.52373	0.493267	0.251289	0.0539056	0.158662	1.44159	0.131928	0.58704	2.87575	0.306386	0.460117	0.0730311	0.180721	0.261436	0
5476-66	SL000556	PKC-G	P05129	5582	PRKCG	40	0.0237081	0.0635858	0.00798274	0.00629176	0.0106413	1.3033	0.0713886	0.0121302	0.0440134	0.0315409	0.0245435	0.041797	0.313024	0.0309331	0.0183919	1
5487-7	SL016928	SLAF7	Q9NQ25	57823	SLAMF7	40	0.0560196	0.0167583	0.0373634	0.0180033	0.0647011	1.3732	0.287208	0.0470938	0.0215263	0.0332485	0.062386	0.116468	1.99668	0.0594439	0.0550445	0
5488-74	SL010516	SRCN1	P12931	6714	SRC	40	0.0513511	0.169895	0.209782	1.4309	0.872123	0.576047	0.124029	0.44024	0.870785	2.02155	0.00995652	0.207458	0.195757	0.482869	0.845337	0
5489-18	SL010250	Stress-induced-phosphoprotein 1	P31948	10963	STIP1	1	0.0812422	0.859931	0.0357333	0.239917	0.0285496	0.508201	2.21089	0.129944	0.452982	0.133986	0.560358	0.479762	1.38333	0.162046	0.130164	0
5490-53	SL010384	Testican-1	Q08629	6695	SPOCK1	1	0.0701079	0.683089	0.490314	0.286731	0.576815	0.194069	1.97219	0.323186	0.721877	0.325217	0.840637	0.241125	2.52922	0.205423	0.174631	0
5491-12	SL010471	Testican-2	Q92563	9806	SPOCK2	1	0.0426388	0.14458	0.0633102	0.0247311	0.0790345	0.414893	0.0194856	0.0723165	0.314655	0.0869806	0.195097	0.0264407	0.614665	0.0233933	0.0660939	0
5494-52	SL009790	RUXF	P62306	6636	SNRPF	1	0.033688	0.123892	0.0531465	0.13467	0.0374601	0.120312	0.182052	0.0618005	0.158245	0.105237	0.104906	0.0334954	0.213825	0.163315	0.0490521	1
